# Supplementary material for: Cellular cartography reveals mouse prostate organization and determinants of castration resistance
Source: Proc Natl Acad Sci U S A. 2025 Aug 25;122(35):e2427116122. doi: 10.1073/pnas.2427116122 (PMC12415206; doi:10.1073/pnas.2427116122)
Supplement: Supplementary file 2 — Dataset S01 (XLSX) [file pnas.2427116122.sd01.xlsx]

## Sheet: scRNA QC Stats
Data Table S1. scRNA QC and cluster specific expression profiles for C57BL6 and FVB samples - Related to Figures 1-5, S1-2, S8
Sample	Description	strain	n (mice)	Pre-Processing					Post-Processing
				Cell #	Fraction Reads in Cells	Mean Reads / Cell	Median Genes / Cell	Median UMI Counts / Cell	Cell #	Median Genes/Cell	Median UMI Counts / Cell
SI_18283	Normal Mouse Prostate	C57BL6	3	2590	0.886	64893	1218	3830	1774	1616	5660.5
SI_22785	Normal Mouse Prostate	FVB	4	3559	0.822	36510	1035	2594	2707	1383	3534
SI_32219	Intact Mouse Prostate	C57BL6	3	6189	0.853	26366	1622	5214	4958	1915	6149.4
SI_32220	CastD15 Mouse Prostate	C57BL6	3	7981	0.927	23957	1810	5434	7018	1915	5760
The following tabs correspond to:
Intact_scRNA_markergenes_Int	Marker genes from clusters in C57BL6+FVB mouse
And-Resp	Androgen responsive marker genes from Wang et al.

## Sheet: Intact_scRNA_markergenes_Int
	p_val	avg_log2FC	pct.1	pct.2	p_val_adj	cluster	gene
Krt15	0	3.98834	0.969	0.076	0	Basal	Krt15
Lgals7	0	3.33556	0.807	0.036	0	Basal	Lgals7
Scpep1	0	2.89527	0.63	0.129	0	Basal	Scpep1
Krt14	0	2.7535	0.649	0.03	0	Basal	Krt14
Sfn	0	2.59637	0.765	0.1	0	Basal	Sfn
Cldn4	0	2.2593	0.794	0.237	0	Basal	Cldn4
Krt5	0	2.2547	0.754	0.035	0	Basal	Krt5
Tmem176a	0	2.25354	0.937	0.423	0	Basal	Tmem176a
Fxyd3	0	2.24732	0.972	0.235	0	Basal	Fxyd3
Krt17	0	2.1994	0.424	0.018	0	Basal	Krt17
Tmem176b	0	2.13965	0.961	0.484	0	Basal	Tmem176b
Btg2	0	2.08273	0.958	0.552	0	Basal	Btg2
Egr1	0	2.08046	0.937	0.553	0	Basal	Egr1
Ccn1	0	1.96198	0.878	0.345	0	Basal	Ccn1
Jun	0	1.92507	0.965	0.646	0	Basal	Jun
Ier2	0	1.89041	0.949	0.589	0	Basal	Ier2
Lcn2	0	1.7547	0.714	0.055	0	Basal	Lcn2
Apoe	0	1.71677	0.986	0.421	0	Basal	Apoe
Cp	0	1.70976	0.778	0.136	0	Basal	Cp
Pdgfa	0	1.65553	0.78	0.167	0	Basal	Pdgfa
Nr4a1	0	1.62134	0.875	0.423	0	Basal	Nr4a1
Fmo2	0	1.48065	0.82	0.22	0	Basal	Fmo2
Sult5a1	0	1.4784	0.661	0.072	0	Basal	Sult5a1
Stmn1	0	1.45107	0.765	0.139	0	Basal	Stmn1
Junb	0	1.44641	0.966	0.686	0	Basal	Junb
Hspb1	0	1.40715	0.993	0.699	0	Basal	Hspb1
Arc	0	1.37159	0.466	0.058	0	Basal	Arc
Palld	0	1.21687	0.684	0.171	0	Basal	Palld
Rbp1	0	1.15356	0.86	0.27	0	Basal	Rbp1
Fmod	0	1.13249	0.589	0.044	0	Basal	Fmod
Adm	0	1.02915	0.567	0.104	0	Basal	Adm
Cbr2	0	1.02614	0.805	0.18	0	Basal	Cbr2
Cldn1	0	0.937219	0.417	0.022	0	Basal	Cldn1
Mir205hg	0	0.739866	0.302	0.011	0	Basal	Mir205hg
Fat2	0	0.481564	0.246	0.011	0	Basal	Fat2
Defb1	0	0.422164	0.865	0.266	0	Basal	Defb1
Apoc1	2.54442e-296	1.68911	0.425	0.074	8.21464e-292	Basal	Apoc1
Id1	1.49027e-287	1.81281	0.808	0.345	4.81135e-283	Basal	Id1
Dusp6	8.78768e-285	1.02825	0.478	0.094	2.8371e-280	Basal	Dusp6
Krt7	9.24942e-284	0.689687	0.37	0.051	2.98617e-279	Basal	Krt7
Edaradd	3.33808e-283	0.470949	0.227	0.012	1.0777e-278	Basal	Edaradd
S100a14	1.06128e-281	0.620866	0.285	0.026	3.42633e-277	Basal	S100a14
Dnajb1	7.27994e-281	1.69667	0.884	0.5	2.35033e-276	Basal	Dnajb1
Atf3	1.29462e-278	1.60129	0.906	0.518	4.17969e-274	Basal	Atf3
Hbegf	3.41142e-275	1.81122	0.639	0.205	1.10138e-270	Basal	Hbegf
Tacstd2	1.60983e-267	0.854352	0.316	0.038	5.19735e-263	Basal	Tacstd2
Tpm1	2.61708e-242	0.869867	0.8	0.373	8.44926e-238	Basal	Tpm1
Bcam	1.28297e-236	0.619686	0.505	0.118	4.14208e-232	Basal	Bcam
Mia	2.1093e-232	1.21913	0.43	0.101	6.80987e-228	Basal	Mia
Ier3	5.37486e-223	1.31018	0.83	0.41	1.73527e-218	Basal	Ier3
Zfp36	2.26511e-218	0.922325	0.903	0.507	7.31291e-214	Basal	Zfp36
Klf6	1.43736e-213	1.45494	0.867	0.521	4.64051e-209	Basal	Klf6
Ly6d	1.02767e-203	0.936346	0.274	0.038	3.31782e-199	Basal	Ly6d
Txnip	1.3905e-190	1.14152	0.803	0.409	4.48922e-186	Basal	Txnip
Fosb	2.1547e-182	1.17185	0.837	0.451	6.95645e-178	Basal	Fosb
Il33	3.24647e-179	0.575493	0.43	0.108	1.04812e-174	Basal	Il33
Fmo3	1.56387e-177	0.349877	0.159	0.011	5.04895e-173	Basal	Fmo3
Errfi1	1.07463e-171	0.941157	0.759	0.365	3.46944e-167	Basal	Errfi1
Cyp2f2	1.07748e-169	1.0172	0.3	0.061	3.47864e-165	Basal	Cyp2f2
Csrp1	2.66171e-162	0.37856	0.84	0.461	8.59333e-158	Basal	Csrp1
S100a10	1.06862e-155	0.617464	0.947	0.518	3.45004e-151	Basal	S100a10
Krt8	6.46522e-155	0.888565	0.753	0.337	2.08729e-150	Basal	Krt8
Arl4c	1.24687e-152	0.358331	0.368	0.095	4.02552e-148	Basal	Arl4c
Phlda1	1.04364e-142	0.941047	0.808	0.415	3.36938e-138	Basal	Phlda1
Elobl	7.39298e-139	1.03268	0.103	0.004	2.38682e-134	Basal	Elobl
Nfkbia	3.1246e-134	0.598542	0.852	0.527	1.00878e-129	Basal	Nfkbia
Timp3	9.42012e-130	0.256443	0.788	0.386	3.04128e-125	Basal	Timp3
Fos	1.47359e-115	0.628061	0.92	0.619	4.75748e-111	Basal	Fos
Spon2	1.63814e-115	0.382142	0.27	0.064	5.28873e-111	Basal	Spon2
Id3	2.06365e-115	0.753153	0.864	0.607	6.66251e-111	Basal	Id3
Maff	3.19368e-111	0.401089	0.624	0.279	1.03108e-106	Basal	Maff
Icam1	2.48577e-100	0.472232	0.489	0.196	8.02531e-96	Basal	Icam1
Sox4	3.11632e-98	0.577187	0.435	0.179	1.0061e-93	Basal	Sox4
Tinagl1	5.69335e-97	0.320792	0.487	0.207	1.8381e-92	Basal	Tinagl1
Ifitm3	5.47517e-95	0.262847	0.96	0.578	1.76766e-90	Basal	Ifitm3
Cxcl10	1.95364e-90	0.965177	0.282	0.087	6.30734e-86	Basal	Cxcl10
Hspa1b	1.0917e-77	0.532219	0.824	0.52	3.52455e-73	Basal	Hspa1b
Ikzf2	2.15463e-68	0.312753	0.283	0.112	6.95621e-64	Basal	Ikzf2
Id2	4.5874e-65	0.374306	0.689	0.432	1.48104e-60	Basal	Id2
Ifrd1	2.67942e-63	0.31461	0.739	0.493	8.65052e-59	Basal	Ifrd1
Krt18	3.70649e-59	0.418385	0.848	0.435	1.19664e-54	Basal	Krt18
Fabp5	1.20145e-58	0.387887	0.511	0.299	3.87888e-54	Basal	Fabp5
Malat1	6.51487e-58	0.310175	0.991	0.817	2.10333e-53	Basal	Malat1
Epcam	2.99956e-47	0.305773	0.718	0.387	9.68408e-43	Basal	Epcam
Sprr1a	5.59863e-31	0.594476	0.111	0.037	1.80752e-26	Basal	Sprr1a
Rasd1	2.20734e-30	0.299122	0.312	0.177	7.1264e-26	Basal	Rasd1
F3	3.15644e-16	0.843427	0.189	0.106	1.01906e-11	Basal	F3
Plet1	6.72234e-05	0.638981	0.309	0.258	1	Basal	Plet1
Ren1	0	5.52334	0.779	0.113	0	Luminal-1	Ren1
9530053A07Rik	0	3.38825	1	0.517	0	Luminal-1	9530053A07Rik
C1rb	0	3.07054	0.943	0.19	0	Luminal-1	C1rb
9530003J23Rik	0	3.02337	0.767	0.112	0	Luminal-1	9530003J23Rik
Tgm4	0	2.90974	1	0.459	0	Luminal-1	Tgm4
Gm37223	0	2.71865	0.93	0.168	0	Luminal-1	Gm37223
Pnliprp1	0	2.65466	0.662	0.042	0	Luminal-1	Pnliprp1
Glb1l3	0	2.54006	0.826	0.102	0	Luminal-1	Glb1l3
Prdx6	0	2.53374	0.999	0.684	0	Luminal-1	Prdx6
Pate9	0	2.50414	0.977	0.249	0	Luminal-1	Pate9
Mt3	0	2.34291	0.714	0.084	0	Luminal-1	Mt3
Fgl1	0	2.30613	0.885	0.138	0	Luminal-1	Fgl1
Agr2	0	2.28366	0.965	0.318	0	Luminal-1	Agr2
Fkbp11	0	2.20586	0.859	0.266	0	Luminal-1	Fkbp11
C1s2	0	2.10068	0.724	0.087	0	Luminal-1	C1s2
Mmp7	0	1.9322	0.881	0.206	0	Luminal-1	Mmp7
Pdia6	0	1.88443	0.972	0.617	0	Luminal-1	Pdia6
Gsdma	0	1.8687	0.784	0.124	0	Luminal-1	Gsdma
Rnase1	0	1.85978	0.942	0.211	0	Luminal-1	Rnase1
Cd24a	0	1.83609	0.85	0.37	0	Luminal-1	Cd24a
Pbsn	0	1.82522	1	0.649	0	Luminal-1	Pbsn
Akr1b3	0	1.69902	0.918	0.49	0	Luminal-1	Akr1b3
Tspan1	0	1.64526	0.872	0.288	0	Luminal-1	Tspan1
Dnajc10	0	1.64332	0.876	0.393	0	Luminal-1	Dnajc10
Nkx3-1	0	1.61558	0.712	0.216	0	Luminal-1	Nkx3-1
Sdf2l1	0	1.56021	0.834	0.358	0	Luminal-1	Sdf2l1
Car2	0	1.52255	0.691	0.139	0	Luminal-1	Car2
Atp6v1c2	0	1.4746	0.695	0.147	0	Luminal-1	Atp6v1c2
Tst	0	1.45143	0.809	0.268	0	Luminal-1	Tst
Fcgbp	0	1.26835	0.607	0.075	0	Luminal-1	Fcgbp
Plac8	0	1.00629	0.798	0.25	0	Luminal-1	Plac8
Creld2	1.1148e-302	1.65939	0.805	0.363	3.59912e-298	Luminal-1	Creld2
Chn2	4.0114e-279	1.40545	0.537	0.121	1.29508e-274	Luminal-1	Chn2
9530002B09Rik	4.67612e-278	1.10303	0.994	0.595	1.50969e-273	Luminal-1	9530002B09Rik
Man1a	5.38689e-278	1.20636	0.838	0.416	1.73916e-273	Luminal-1	Man1a
Krt181	7.09991e-277	1.17193	0.882	0.429	2.29221e-272	Luminal-1	Krt18
Mt1	1.67712e-272	1.12752	0.998	0.878	5.41459e-268	Luminal-1	Mt1
Epcam1	3.35154e-257	1.14356	0.836	0.369	1.08204e-252	Luminal-1	Epcam
Ms4a5	3.24044e-256	0.869487	0.568	0.133	1.04617e-251	Luminal-1	Ms4a5
Spint2	1.09038e-246	1.16733	0.851	0.425	3.52029e-242	Luminal-1	Spint2
Mal	8.09177e-211	0.294122	0.415	0.088	2.61243e-206	Luminal-1	Mal
Azgp1	1.78227e-206	0.913019	0.669	0.22	5.75406e-202	Luminal-1	Azgp1
Bex4	8.06275e-200	0.956053	0.333	0.062	2.60306e-195	Luminal-1	Bex4
Pcp4l1	2.03657e-195	0.298913	0.437	0.098	6.57506e-191	Luminal-1	Pcp4l1
Basp1	1.7002e-190	0.455037	0.506	0.14	5.48908e-186	Luminal-1	Basp1
Hoxb13	1.69723e-184	0.836069	0.731	0.302	5.4795e-180	Luminal-1	Hoxb13
Cldn3	2.97647e-184	0.793498	0.632	0.227	9.60953e-180	Luminal-1	Cldn3
Mt2	5.50161e-183	0.457699	0.973	0.729	1.77619e-178	Luminal-1	Mt2
Cystm1	9.05966e-174	0.75516	0.859	0.446	2.92491e-169	Luminal-1	Cystm1
Krt19	4.99706e-173	0.610059	0.782	0.328	1.6133e-168	Luminal-1	Krt19
Lars2	4.05651e-151	1.67089	0.778	0.449	1.30964e-146	Luminal-1	Lars2
Plet11	9.76958e-133	0.534322	0.551	0.221	3.15411e-128	Luminal-1	Plet1
Tcaf3	9.00432e-113	0.425319	0.366	0.108	2.90705e-108	Luminal-1	Tcaf3
Prr15	4.19764e-94	0.327898	0.295	0.091	1.35521e-89	Luminal-1	Prr15
Krt81	8.33865e-74	0.395532	0.639	0.354	2.69213e-69	Luminal-1	Krt8
Defb11	7.96223e-60	0.427641	0.543	0.314	2.57061e-55	Luminal-1	Defb1
Cd59a	0.000117741	0.673781	0.165	0.135	1	Luminal-1	Cd59a
Pate14	0	4.65681	0.942	0.341	0	Luminal-2	Pate14
Ms4a51	0	3.29463	0.833	0.117	0	Luminal-2	Ms4a5
Mmp71	0	3.05913	0.944	0.221	0	Luminal-2	Mmp7
Pbsn1	0	3.05653	0.999	0.661	0	Luminal-2	Pbsn
Rnase11	0	2.88654	0.966	0.232	0	Luminal-2	Rnase1
Pate91	0	2.70998	0.983	0.273	0	Luminal-2	Pate9
Tgm41	0	2.63471	0.999	0.477	0	Luminal-2	Tgm4
Man1a1	0	2.54049	0.901	0.422	0	Luminal-2	Man1a
Tcaf31	0	2.4489	0.762	0.071	0	Luminal-2	Tcaf3
9530053A07Rik1	0	2.28666	0.984	0.534	0	Luminal-2	9530053A07Rik
Tst1	0	2.24556	0.864	0.279	0	Luminal-2	Tst
Prdx61	0	2.20157	0.994	0.695	0	Luminal-2	Prdx6
Akr1b31	0	2.18269	0.937	0.502	0	Luminal-2	Akr1b3
Fgl11	0	2.1513	0.868	0.164	0	Luminal-2	Fgl1
Gm372231	0	2.07161	0.846	0.203	0	Luminal-2	Gm37223
Agr21	0	2.02335	0.961	0.34	0	Luminal-2	Agr2
Dnajc101	0	2.00553	0.908	0.405	0	Luminal-2	Dnajc10
Krt191	0	1.93882	0.892	0.331	0	Luminal-2	Krt19
9530002B09Rik1	0	1.91858	0.99	0.608	0	Luminal-2	9530002B09Rik
Azgp11	0	1.9032	0.823	0.217	0	Luminal-2	Azgp1
Gsdma1	0	1.87973	0.795	0.144	0	Luminal-2	Gsdma
Cystm11	0	1.7063	0.903	0.455	0	Luminal-2	Cystm1
Oit1	0	1.44679	0.659	0.136	0	Luminal-2	Oit1
Nlrp10	0	1.2496	0.399	0.019	0	Luminal-2	Nlrp10
Mt11	4.3533e-307	1.57671	0.993	0.882	1.40546e-302	Luminal-2	Mt1
Pdia61	1.54413e-300	1.72084	0.953	0.631	4.98521e-296	Luminal-2	Pdia6
Atp6v1c21	5.31109e-294	1.19042	0.667	0.168	1.71469e-289	Luminal-2	Atp6v1c2
Tspan11	1.10544e-290	1.46528	0.876	0.306	3.56891e-286	Luminal-2	Tspan1
Sdf2l11	1.79005e-284	1.55392	0.852	0.372	5.77918e-280	Luminal-2	Sdf2l1
Chn21	2.37457e-278	1.44078	0.575	0.131	7.66629e-274	Luminal-2	Chn2
Krt182	2.75103e-263	1.33738	0.908	0.441	8.88169e-259	Luminal-2	Krt18
Glb1l31	3.2636e-263	0.976438	0.65	0.146	1.05365e-258	Luminal-2	Glb1l3
Fcgbp1	2.66574e-251	0.905618	0.508	0.104	8.60633e-247	Luminal-2	Fcgbp
Plac81	5.02726e-250	0.886425	0.798	0.268	1.62305e-245	Luminal-2	Plac8
C1rb1	4.82434e-246	1.18089	0.77	0.235	1.55754e-241	Luminal-2	C1rb
Fkbp111	4.22535e-221	1.14057	0.777	0.295	1.36416e-216	Luminal-2	Fkbp11
Creld21	9.85108e-218	1.4379	0.806	0.377	3.18042e-213	Luminal-2	Creld2
Spint21	8.40058e-212	1.20471	0.87	0.437	2.71213e-207	Luminal-2	Spint2
Nkx3-11	5.81283e-188	1.08791	0.665	0.237	1.87667e-183	Luminal-2	Nkx3-1
Epcam2	1.09227e-186	1.16408	0.829	0.385	3.52639e-182	Luminal-2	Epcam
Mt21	1.70278e-169	0.430252	0.974	0.737	5.49743e-165	Luminal-2	Mt2
Hoxb131	1.07386e-163	0.960522	0.729	0.316	3.46695e-159	Luminal-2	Hoxb13
Cd24a1	1.19027e-158	0.95168	0.791	0.393	3.8428e-154	Luminal-2	Cd24a
Cldn31	3.76451e-149	0.860647	0.64	0.24	1.21537e-144	Luminal-2	Cldn3
Tspan8	5.68172e-140	0.48623	0.459	0.14	1.83434e-135	Luminal-2	Tspan8
B2m	1.80049e-131	0.6259	0.985	0.916	5.81289e-127	Luminal-2	B2m
Defb50	2.84583e-119	0.403816	0.886	0.667	9.18776e-115	Luminal-2	Defb50
Car21	2.08626e-118	0.592705	0.512	0.177	6.7355e-114	Luminal-2	Car2
Lars21	3.27916e-115	1.1413	0.813	0.455	1.05868e-110	Luminal-2	Lars2
Prr151	7.69087e-111	0.447454	0.331	0.094	2.483e-106	Luminal-2	Prr15
Defb42	2.56443e-106	0.685764	0.2	0.035	8.27926e-102	Luminal-2	Defb42
Gpr37l1	5.56787e-94	0.255887	0.201	0.04	1.79759e-89	Luminal-2	Gpr37l1
Plet12	1.07048e-80	0.505841	0.511	0.237	3.45603e-76	Luminal-2	Plet1
Defb12	5.36922e-74	0.785234	0.585	0.316	1.73345e-69	Luminal-2	Defb1
Fabp51	6.52817e-74	0.370024	0.578	0.298	2.10762e-69	Luminal-2	Fabp5
Krt82	3.14102e-72	0.475862	0.665	0.36	1.01408e-67	Luminal-2	Krt8
Bex41	1.09882e-66	0.547985	0.253	0.08	3.54754e-62	Luminal-2	Bex4
Bex2	1.10513e-61	0.273244	0.139	0.029	3.56791e-57	Luminal-2	Bex2
Pigr	1.4218e-57	0.512296	0.335	0.136	4.59029e-53	Luminal-2	Pigr
Cyp4a12a	0	1.44945	0.312	0.001	0	Luminal-3	Cyp4a12a
Pou3f3	0	0.545793	0.406	0.004	0	Luminal-3	Pou3f3
Pate8	1.4649e-305	1.87065	0.359	0.003	4.72944e-301	Luminal-3	Pate8
Wfdc15b	2.94405e-232	4.53015	0.891	0.042	9.50488e-228	Luminal-3	Wfdc15b
Cdo1	1.149e-150	4.82351	0.953	0.085	3.70955e-146	Luminal-3	Cdo1
Camkv	2.10582e-146	0.370643	0.125	0.001	6.79864e-142	Luminal-3	Camkv
Hoxb8	1.10651e-121	1.03297	0.516	0.025	3.57238e-117	Luminal-3	Hoxb8
Pate4	8.80089e-104	6.31247	1	0.15	2.84137e-99	Luminal-3	Pate4
Svs2	1.86181e-72	6.04887	1	0.225	6.01085e-68	Luminal-3	Svs2
Ppp1r1b	1.03176e-68	0.91526	0.406	0.028	3.33104e-64	Luminal-3	Ppp1r1b
Cd52	2.05812e-68	3.52369	1	0.236	6.64463e-64	Luminal-3	Cd52
Cenpm	4.65509e-60	1.49743	0.344	0.023	1.5029e-55	Luminal-3	Cenpm
Kcnn4	2.83402e-58	0.698859	0.516	0.052	9.14962e-54	Luminal-3	Kcnn4
Svs5	2.82426e-56	5.19748	1	0.337	9.11811e-52	Luminal-3	Svs5
Bglap3	3.78567e-54	0.784423	0.297	0.019	1.2222e-49	Luminal-3	Bglap3
Ptgds	1.16503e-51	0.33968	0.266	0.016	3.76131e-47	Luminal-3	Ptgds
Ceacam10	1.65327e-49	1.95332	0.797	0.142	5.33757e-45	Luminal-3	Ceacam10
Spinkl	2.43195e-45	3.59055	0.812	0.164	7.85155e-41	Luminal-3	Spinkl
Svs4	9.61299e-45	4.39353	0.984	0.344	3.10356e-40	Luminal-3	Svs4
Svs1	1.54383e-43	1.26332	0.438	0.049	4.98425e-39	Luminal-3	Svs1
Pglyrp1	8.58894e-41	1.40614	0.375	0.04	2.77294e-36	Luminal-3	Pglyrp1
Odam	6.17127e-40	0.875619	0.328	0.031	1.99239e-35	Luminal-3	Odam
Clu	2.18077e-37	3.08185	0.781	0.204	7.04061e-33	Luminal-3	Clu
Serpine2	3.88634e-37	2.69439	0.875	0.322	1.2547e-32	Luminal-3	Serpine2
Alox5ap	5.62524e-36	0.554073	0.391	0.045	1.81611e-31	Luminal-3	Alox5ap
B2m1	2.85912e-34	2.33861	1	0.922	9.23068e-30	Luminal-3	B2m
Svs3a	5.78948e-32	1.60877	0.5	0.082	1.86913e-27	Luminal-3	Svs3a
Svs6	2.55647e-31	0.616982	0.859	0.243	8.25356e-27	Luminal-3	Svs6
Acbd7	1.31973e-27	0.837324	0.172	0.013	4.26073e-23	Luminal-3	Acbd7
Defb421	4.25076e-27	1.68338	0.344	0.05	1.37236e-22	Luminal-3	Defb42
Sva	3.2656e-24	0.421526	0.594	0.128	1.0543e-19	Luminal-3	Sva
Tspan81	8.06515e-23	1.01184	0.625	0.17	2.60383e-18	Luminal-3	Tspan8
Tcim	1.27456e-22	0.435973	0.594	0.143	4.11492e-18	Luminal-3	Tcim
Abhd2	4.03435e-20	2.09812	0.781	0.313	1.30249e-15	Luminal-3	Abhd2
Inpp5j	1.10465e-19	0.533104	0.156	0.015	3.56635e-15	Luminal-3	Inpp5j
2310057J18Rik	6.1781e-19	1.30523	0.578	0.144	1.9946e-14	Luminal-3	2310057J18Rik
Cldn32	1.59245e-16	1.05834	0.734	0.277	5.14123e-12	Luminal-3	Cldn3
9530003J23Rik1	3.2431e-16	0.823593	0.625	0.195	1.04704e-11	Luminal-3	9530003J23Rik
Car22	6.27663e-16	1.02123	0.625	0.209	2.02641e-11	Luminal-3	Car2
Upp1	2.86685e-15	0.297221	0.203	0.029	9.25561e-11	Luminal-3	Upp1
Spink11	5.96825e-15	0.904677	0.172	0.023	1.92685e-10	Luminal-3	Spink11
Lcn21	5.46399e-14	1.31694	0.469	0.138	1.76405e-09	Luminal-3	Lcn2
Smr2	1.34226e-13	0.449295	0.203	0.033	4.33349e-09	Luminal-3	Smr2
Cd24a2	1.35176e-13	1.03052	0.828	0.431	4.36416e-09	Luminal-3	Cd24a
Mia1	9.93774e-13	1.22799	0.438	0.141	3.2084e-08	Luminal-3	Mia
Spink8	2.20525e-12	1.37801	0.531	0.18	7.11965e-08	Luminal-3	Spink8
Pip	5.37874e-11	0.50968	0.156	0.025	1.73652e-06	Luminal-3	Pip
Plac82	1.33158e-09	0.444862	0.703	0.319	4.299e-05	Luminal-3	Plac8
Tspan12	2.55889e-09	0.801463	0.766	0.361	8.26137e-05	Luminal-3	Tspan1
Bex42	9.24007e-09	0.408174	0.312	0.096	0.000298316	Luminal-3	Bex4
Pllp	1.24465e-07	0.433663	0.312	0.107	0.00401834	Luminal-3	Pllp
Spint22	3.7051e-06	0.591938	0.812	0.479	0.119619	Luminal-3	Spint2
Akr1b32	1.67041e-05	0.437098	0.797	0.544	0.539292	Luminal-3	Akr1b3
Id21	2.86573e-05	0.406069	0.719	0.463	0.9252	Luminal-3	Id2
Krt83	0.00531174	0.501044	0.656	0.389	1	Luminal-3	Krt8
Svs3b	0	6.40278	0.994	0.043	0	Luminal-4	Svs3b
Svs3a1	0	6.3197	1	0.068	0	Luminal-4	Svs3a
Svs11	0	5.20911	0.982	0.035	0	Luminal-4	Svs1
Dnase2b	0	2.73152	0.788	0.003	0	Luminal-4	Dnase2b
Sva1	7.51295e-304	7.63224	0.994	0.116	2.42556e-299	Luminal-4	Sva
Spink111	1.16803e-299	2.20143	0.455	0.016	3.77099e-295	Luminal-4	Spink11
Ceacam101	1.26855e-281	6.73279	1	0.131	4.09552e-277	Luminal-4	Ceacam10
Pate41	6.01855e-263	5.57507	1	0.141	1.94309e-258	Luminal-4	Pate4
Spinkl1	1.50734e-250	6.94107	1	0.153	4.86645e-246	Luminal-4	Spinkl
Cdo11	2.20191e-244	2.51818	0.788	0.078	7.10887e-240	Luminal-4	Cdo1
9530003J23Rik2	1.86071e-201	3.72644	0.988	0.184	6.00731e-197	Luminal-4	9530003J23Rik
Svs21	4.03922e-194	6.21911	1	0.217	1.30406e-189	Luminal-4	Svs2
Svs61	1.24134e-186	8.32748	1	0.233	4.00767e-182	Luminal-4	Svs6
Cd521	4.88503e-166	2.83943	0.982	0.228	1.57713e-161	Luminal-4	Cd52
Svs51	1.85642e-148	6.76451	1	0.33	5.99344e-144	Luminal-4	Svs5
Wfdc15b1	2.79293e-147	0.891552	0.479	0.04	9.01698e-143	Luminal-4	Wfdc15b
Svs41	3.28378e-147	6.96093	1	0.337	1.06017e-142	Luminal-4	Svs4
Pate141	3.05155e-112	3.06748	0.994	0.391	9.85193e-108	Luminal-4	Pate14
B2m2	4.86004e-84	1.9422	1	0.922	1.56906e-79	Luminal-4	B2m
Bglap31	3.98861e-35	0.884147	0.158	0.018	1.28772e-30	Luminal-4	Bglap3
Tspan82	6.733e-15	0.29787	0.4	0.169	2.17375e-10	Luminal-4	Tspan8
Serpine21	6.32533e-14	0.71402	0.558	0.322	2.04213e-09	Luminal-4	Serpine2
Abhd21	1.13732e-11	0.647269	0.521	0.313	3.67182e-07	Luminal-4	Abhd2
Psca	0	4.18825	0.606	0.016	0	Luminal-5	Psca
Wfdc2	0	3.87977	0.839	0.051	0	Luminal-5	Wfdc2
Sprr2a3	0	2.79269	0.31	0.004	0	Luminal-5	Sprr2a3
Krt4	0	2.66293	0.652	0.017	0	Luminal-5	Krt4
Gsdmc2	0	1.8392	0.51	0.002	0	Luminal-5	Gsdmc2
Gsdmc3	0	1.57347	0.4	0.001	0	Luminal-5	Gsdmc3
Krt71	1.61342e-293	2.94825	0.89	0.079	5.20892e-289	Luminal-5	Krt7
Ppp1r1b1	4.52884e-261	1.80294	0.497	0.023	1.46214e-256	Luminal-5	Ppp1r1b
Aqp3	1.97152e-238	1.56067	0.277	0.006	6.36504e-234	Luminal-5	Aqp3
Tacstd21	1.21535e-232	1.84514	0.729	0.063	3.92374e-228	Luminal-5	Tacstd2
Ivl	1.45691e-231	1.54309	0.239	0.004	4.70363e-227	Luminal-5	Ivl
Upk3a	1.09906e-218	2.37895	0.219	0.004	3.5483e-214	Luminal-5	Upk3a
Dnmt3l	2.81822e-192	0.474392	0.206	0.004	9.09863e-188	Luminal-5	Dnmt3l
Sptssb	5.1234e-190	2.77444	0.271	0.008	1.65409e-185	Luminal-5	Sptssb
Pglyrp11	3.05071e-176	1.80284	0.49	0.035	9.84921e-172	Luminal-5	Pglyrp1
S100a141	6.38086e-147	1.22563	0.542	0.052	2.06006e-142	Luminal-5	S100a14
Upk3b	1.87922e-137	0.283738	0.148	0.003	6.06705e-133	Luminal-5	Upk3b
Tspan83	1.14359e-122	2.57022	0.806	0.162	3.69208e-118	Luminal-5	Tspan8
Foxq1	3.49644e-119	2.70542	0.613	0.089	1.12883e-114	Luminal-5	Foxq1
Sprr1a1	8.77597e-111	3.98085	0.413	0.04	2.83332e-106	Luminal-5	Sprr1a
Kcnn41	3.70787e-110	0.909857	0.458	0.048	1.19709e-105	Luminal-5	Kcnn4
Cyp2f21	4.91328e-103	2.5455	0.561	0.084	1.58625e-98	Luminal-5	Cyp2f2
Fxyd4	6.14563e-100	0.753998	0.31	0.024	1.98412e-95	Luminal-5	Fxyd4
Clu1	8.51386e-98	3.77125	0.787	0.199	2.7487e-93	Luminal-5	Clu
Adh7	7.58777e-96	0.459245	0.2	0.01	2.44971e-91	Luminal-5	Adh7
Aqp5	2.34706e-93	1.01882	0.342	0.032	7.57749e-89	Luminal-5	Aqp5
Fxyd31	2.16224e-92	2.20176	0.942	0.32	6.98078e-88	Luminal-5	Fxyd3
Lypd2	3.6811e-83	0.343845	0.11	0.003	1.18844e-78	Luminal-5	Lypd2
Lgals3	1.08869e-82	2.16101	0.781	0.195	3.51485e-78	Luminal-5	Lgals3
Cbr21	1.07147e-81	2.64851	0.852	0.251	3.45923e-77	Luminal-5	Cbr2
Lrrc26	1.98966e-79	1.27625	0.516	0.086	6.42362e-75	Luminal-5	Lrrc26
Krt84	2.56886e-78	2.01651	0.935	0.382	8.29355e-74	Luminal-5	Krt8
Aspa	8.20158e-72	0.382808	0.258	0.023	2.64788e-67	Luminal-5	Aspa
Krt192	2.3526e-70	2.121	0.923	0.379	7.59538e-66	Luminal-5	Krt19
Upk1a	1.34027e-64	1.97122	0.568	0.126	4.32706e-60	Luminal-5	Upk1a
Ikzf21	4.94098e-60	0.863721	0.555	0.127	1.5952e-55	Luminal-5	Ikzf2
Oit11	5.06338e-57	1.34392	0.671	0.181	1.63471e-52	Luminal-5	Oit1
Ly6d1	7.94735e-57	3.28935	0.374	0.063	2.5658e-52	Luminal-5	Ly6d
Cxcl17	6.4512e-55	0.941276	0.206	0.02	2.08277e-50	Luminal-5	Cxcl17
Osr1	1.07214e-52	0.647935	0.355	0.055	3.46141e-48	Luminal-5	Osr1
Mal1	3.00989e-52	1.02384	0.523	0.124	9.71744e-48	Luminal-5	Mal
Igfbp2	2.50064e-51	1.30393	0.297	0.042	8.07331e-47	Luminal-5	Igfbp2
Cldn41	6.22579e-49	1.46934	0.806	0.301	2.01e-44	Luminal-5	Cldn4
Areg	2.22681e-48	0.874526	0.168	0.015	7.18925e-44	Luminal-5	Areg
Depp1	3.17259e-48	1.0424	0.29	0.042	1.02427e-43	Luminal-5	Depp1
Krt151	2.67356e-46	2.33958	0.613	0.185	8.63159e-42	Luminal-5	Krt15
Sfn1	2.80444e-46	1.82587	0.6	0.179	9.05412e-42	Luminal-5	Sfn
Slc12a2	5.24393e-46	1.775	0.587	0.178	1.693e-41	Luminal-5	Slc12a2
Phlda11	1.49675e-45	1.29045	0.91	0.459	4.83226e-41	Luminal-5	Phlda1
Ly6k	2.87662e-43	0.940545	0.284	0.044	9.28716e-39	Luminal-5	Ly6k
Epcam3	3.21151e-43	1.41231	0.858	0.423	1.03683e-38	Luminal-5	Epcam
Spint23	1.53843e-42	1.1544	0.916	0.474	4.96684e-38	Luminal-5	Spint2
Cldn10	4.1813e-39	1.50266	0.465	0.127	1.34993e-34	Luminal-5	Cldn10
Wfdc15b2	2.71926e-37	0.276662	0.271	0.044	8.77912e-33	Luminal-5	Wfdc15b
Tcim1	1.50842e-36	0.906128	0.497	0.141	4.86994e-32	Luminal-5	Tcim
Timp4	4.39412e-36	0.682111	0.426	0.106	1.41864e-31	Luminal-5	Timp4
Pllp1	4.5608e-35	0.36149	0.406	0.104	1.47245e-30	Luminal-5	Pllp
Bex43	3.20985e-33	0.751949	0.381	0.093	1.0363e-28	Luminal-5	Bex4
Pmaip1	4.69294e-33	0.754815	0.265	0.049	1.51512e-28	Luminal-5	Pmaip1
Hspb11	4.31893e-32	1.03441	0.987	0.733	1.39437e-27	Luminal-5	Hspb1
Hilpda	2.65528e-29	1.06166	0.477	0.158	8.57257e-25	Luminal-5	Hilpda
Edn1	3.00132e-28	0.339217	0.297	0.068	9.68975e-24	Luminal-5	Edn1
Emb	1.78818e-27	0.406311	0.355	0.094	5.77315e-23	Luminal-5	Emb
Abhd22	8.93381e-26	1.15962	0.677	0.311	2.88428e-21	Luminal-5	Abhd2
Krt51	2.30574e-25	1.02117	0.4	0.123	7.4441e-21	Luminal-5	Krt5
Id11	6.67588e-25	1.14822	0.742	0.399	2.15531e-20	Luminal-5	Id1
Krt183	4.59018e-24	1.23785	0.845	0.482	1.48194e-19	Luminal-5	Krt18
Nrn1	1.1806e-23	0.30751	0.219	0.044	3.81155e-19	Luminal-5	Nrn1
Txnip1	8.69765e-23	1.17119	0.761	0.455	2.80804e-18	Luminal-5	Txnip
S100a6	1.20953e-22	1.57257	0.865	0.568	3.90498e-18	Luminal-5	S100a6
Cd24a3	1.84574e-22	0.668298	0.8	0.427	5.95897e-18	Luminal-5	Cd24a
Arc1	9.839e-22	0.923412	0.348	0.107	3.17652e-17	Luminal-5	Arc
Plaur	1.01801e-21	0.635145	0.323	0.092	3.28665e-17	Luminal-5	Plaur
Hes1	3.41977e-21	0.626794	0.768	0.405	1.10407e-16	Luminal-5	Hes1
Cldn33	4.28214e-21	0.9867	0.574	0.276	1.38249e-16	Luminal-5	Cldn3
Hspa1a	9.3772e-21	0.778805	0.877	0.585	3.02743e-16	Luminal-5	Hspa1a
Hspa1b1	5.72474e-20	0.834573	0.865	0.554	1.84823e-15	Luminal-5	Hspa1b
Hbegf1	5.76774e-19	0.847455	0.568	0.256	1.86212e-14	Luminal-5	Hbegf
Id22	1.21357e-18	0.720248	0.787	0.46	3.918e-14	Luminal-5	Id2
Nlrp101	3.39328e-18	0.514634	0.219	0.055	1.09552e-13	Luminal-5	Nlrp10
Cenpm1	1.41085e-16	0.354087	0.129	0.024	4.55493e-12	Luminal-5	Cenpm
Ly6a	1.55903e-16	0.764977	0.684	0.37	5.03331e-12	Luminal-5	Ly6a
Car23	2.16107e-16	0.678966	0.477	0.207	6.97701e-12	Luminal-5	Car2
Tspan13	3.39019e-16	0.944905	0.639	0.36	1.09452e-11	Luminal-5	Tspan1
Apoc11	9.7318e-16	0.602985	0.329	0.116	3.14191e-11	Luminal-5	Apoc1
Neat1	6.74282e-15	0.522313	0.852	0.524	2.17692e-10	Luminal-5	Neat1
Rasd11	8.13163e-13	0.487218	0.419	0.191	2.6253e-08	Luminal-5	Rasd1
Tmem176a1	1.55412e-12	0.992585	0.71	0.486	5.01749e-08	Luminal-5	Tmem176a
Tmem176b1	2.06407e-11	0.855147	0.735	0.543	6.66386e-07	Luminal-5	Tmem176b
Bmp2	7.93713e-10	0.378255	0.239	0.09	2.5625e-05	Luminal-5	Bmp2
Dnajb11	1.35918e-08	0.635914	0.774	0.546	0.000438811	Luminal-5	Dnajb1
Plet13	1.63592e-08	0.439341	0.445	0.262	0.000528158	Luminal-5	Plet1
Klf61	7.30897e-08	0.626034	0.781	0.562	0.0023597	Luminal-5	Klf6
Ccn11	1.05582e-07	0.748074	0.639	0.41	0.00340872	Luminal-5	Ccn1
Spink5	1.90392e-07	0.64978	0.181	0.073	0.00614681	Luminal-5	Spink5
Fosb1	6.50073e-06	0.370311	0.677	0.498	0.209876	Luminal-5	Fosb
Sox41	9.13099e-06	0.262897	0.368	0.21	0.294794	Luminal-5	Sox4
2024-06-01	1.32246e-05	0.322179	0.852	0.685	0.426955	Luminal-5	Jun
Pigr1	4.07657e-05	0.390108	0.277	0.154	1	Luminal-5	Pigr
Fos1	7.11776e-05	0.381967	0.806	0.656	1	Luminal-5	Fos
Thbs1	9.26907e-05	0.415078	0.342	0.206	1	Luminal-5	Thbs1
Gm26917	0.000119805	1.65159	0.368	0.233	1	Luminal-5	Gm26917
Actb	0.000140333	0.270841	0.987	0.93	1	Luminal-5	Actb
Atf31	0.000198132	0.675831	0.658	0.566	1	Luminal-5	Atf3
Pip1	0	5.68527	0.8	0.019	0	Luminal-6	Pip
Odam1	0	4.88457	0.85	0.026	0	Luminal-6	Odam
Car6	0	4.46628	0.425	0.005	0	Luminal-6	Car6
Bglap32	0	4.38928	0.7	0.015	0	Luminal-6	Bglap3
Wfdc18	0	3.4529	0.475	0.006	0	Luminal-6	Wfdc18
Bricd5	0	3.35352	0.688	0.004	0	Luminal-6	Bricd5
Gm5546	1.36602e-307	0.401955	0.15	0	4.4102e-303	Luminal-6	Gm5546
Mup4	2.32444e-222	6.43376	0.775	0.041	7.50447e-218	Luminal-6	Mup4
Wfdc15b3	1.40021e-218	2.96876	0.787	0.042	4.52058e-214	Luminal-6	Wfdc15b
Ltf	2.05487e-182	3.12416	0.288	0.005	6.63416e-178	Luminal-6	Ltf
Pglyrp12	6.13477e-151	2.78988	0.613	0.037	1.98061e-146	Luminal-6	Pglyrp1
Mup20	1.19738e-149	5.19865	0.512	0.025	3.86574e-145	Luminal-6	Mup20
Aqp51	4.11843e-143	2.18708	0.562	0.033	1.32964e-138	Luminal-6	Aqp5
Sox10	8.52401e-140	1.18127	0.325	0.01	2.75198e-135	Luminal-6	Sox10
2310057J18Rik1	4.95011e-137	8.58117	1	0.14	1.59814e-132	Luminal-6	2310057J18Rik
Prol1	1.76988e-134	9.14871	1	0.145	5.71407e-130	Luminal-6	Prol1
Ccl20	4.24474e-128	0.536091	0.138	0.001	1.37042e-123	Luminal-6	Ccl20
Smr21	8.8036e-118	4.52505	0.488	0.03	2.84224e-113	Luminal-6	Smr2
Kcnn42	1.047e-109	2.11069	0.6	0.05	3.38025e-105	Luminal-6	Kcnn4
Ppp1r1b2	4.54279e-108	1.77365	0.45	0.027	1.46664e-103	Luminal-6	Ppp1r1b
Ptgds1	5.79746e-108	1.22025	0.338	0.015	1.87171e-103	Luminal-6	Ptgds
Cldn101	1.36706e-91	3.13406	0.812	0.127	4.41355e-87	Luminal-6	Cldn10
Crisp1	2.6864e-90	2.20415	0.512	0.042	8.67304e-86	Luminal-6	Crisp1
Mia2	1.07039e-53	2.5055	0.675	0.139	3.45576e-49	Luminal-6	Mia
Lrrc261	1.69247e-43	1.54934	0.525	0.089	5.46415e-39	Luminal-6	Lrrc26
B2m3	3.90142e-43	2.12934	1	0.922	1.25957e-38	Luminal-6	B2m
Ccl9	3.32159e-38	0.685259	0.325	0.037	1.07238e-33	Luminal-6	Ccl9
Pla2g4f	2.61125e-36	0.362841	0.1	0.004	8.43042e-32	Luminal-6	Pla2g4f
Tcim2	1.68771e-35	1.61306	0.6	0.143	5.44878e-31	Luminal-6	Tcim
Fxyd32	7.6316e-34	2.052	0.812	0.326	2.46386e-29	Luminal-6	Fxyd3
Clu2	2.14019e-33	2.97594	0.662	0.204	6.9096e-29	Luminal-6	Clu
Tac1	1.00148e-31	0.631563	0.212	0.021	3.23329e-27	Luminal-6	Tac1
H2-Q7	1.37283e-31	1.45116	0.537	0.122	4.43219e-27	Luminal-6	H2-Q7
Sbpl	8.886e-29	1.52882	0.875	0.36	2.86884e-24	Luminal-6	Sbpl
Ly6d2	2.26852e-27	2.17795	0.362	0.066	7.32393e-23	Luminal-6	Ly6d
Cldn34	3.64663e-25	1.98809	0.675	0.277	1.17732e-20	Luminal-6	Cldn3
Slc5a8	1.13708e-21	0.524447	0.238	0.036	3.67105e-17	Luminal-6	Slc5a8
Hspa1a1	2.08461e-21	1.3732	0.887	0.587	6.73015e-17	Luminal-6	Hspa1a
Edn11	6.22473e-20	0.953046	0.325	0.069	2.00965e-15	Luminal-6	Edn1
C2cd4b	6.34789e-19	0.416339	0.238	0.04	2.04941e-14	Luminal-6	C2cd4b
Inpp5j1	8.48116e-19	0.426647	0.138	0.015	2.73814e-14	Luminal-6	Inpp5j
Cd24a4	1.21813e-17	1.36163	0.75	0.43	3.93272e-13	Luminal-6	Cd24a
Slc12a21	1.56971e-17	1.25632	0.537	0.182	5.06781e-13	Luminal-6	Slc12a2
Plet14	3.11722e-16	1.50529	0.575	0.262	1.0064e-11	Luminal-6	Plet1
Pigr2	5.92538e-16	1.1751	0.462	0.153	1.91301e-11	Luminal-6	Pigr
Cdo12	1.19349e-14	0.63396	0.338	0.089	3.8532e-10	Luminal-6	Cdo1
Nupr1	1.76231e-13	2.81543	0.675	0.383	5.68962e-09	Luminal-6	Nupr1
Cyp2f22	9.82999e-13	1.15854	0.312	0.09	3.17361e-08	Luminal-6	Cyp2f2
Oit12	1.11468e-12	1.1165	0.488	0.187	3.59876e-08	Luminal-6	Oit1
Krt184	2.54009e-12	1.09679	0.75	0.486	8.20068e-08	Luminal-6	Krt18
Cxcl171	2.92356e-12	0.843642	0.138	0.022	9.43871e-08	Luminal-6	Cxcl17
Phlda12	7.04559e-12	1.25395	0.688	0.464	2.27467e-07	Luminal-6	Phlda1
Krt85	1.16478e-11	1.53313	0.613	0.389	3.76049e-07	Luminal-6	Krt8
Spint24	5.36397e-10	1.15835	0.713	0.479	1.73176e-05	Luminal-6	Spint2
Foxq11	3.11503e-09	0.54717	0.288	0.096	0.000100569	Luminal-6	Foxq1
Epcam4	5.74715e-09	1.05109	0.637	0.428	0.000185547	Luminal-6	Epcam
Hspa1b2	3.14453e-08	1.17262	0.688	0.558	0.00101521	Luminal-6	Hspa1b
Apod	8.98227e-07	1.69689	0.325	0.151	0.0289992	Luminal-6	Apod
Ifi27l2a	1.06893e-06	0.491506	0.375	0.161	0.0345104	Luminal-6	Ifi27l2a
Upk1a1	4.95135e-06	0.752911	0.3	0.132	0.159854	Luminal-6	Upk1a
Hspb12	7.21866e-06	0.710969	0.8	0.736	0.233054	Luminal-6	Hspb1
G0s2	7.29251e-06	1.02521	0.3	0.13	0.235439	Luminal-6	G0s2
Id23	4.76045e-05	0.676087	0.637	0.464	1	Luminal-6	Id2
Atf32	8.13078e-05	0.605619	0.688	0.567	1	Luminal-6	Atf3
Dnajb12	0.000160542	0.904719	0.625	0.549	1	Luminal-6	Dnajb1
2024-06-02	0.000230565	0.323039	0.787	0.687	1	Luminal-6	Jun
Hes11	0.000312519	0.939659	0.537	0.41	1	Luminal-6	Hes1
Ptpn18	0.00061111	0.284288	0.262	0.128	1	Luminal-6	Ptpn18
Cldn42	0.000693097	0.393807	0.462	0.308	1	Luminal-6	Cldn4
Btg21	0.00167423	0.289107	0.738	0.603	1	Luminal-6	Btg2
Sbp	0	6.5418	1	0.954	0	Luminal-7	Sbp
Spink1	0	6.22726	0.986	0.836	0	Luminal-7	Spink1
Spink51	0	3.85298	0.412	0.045	0	Luminal-7	Spink5
5430419D17Rik	0	3.83442	0.894	0.141	0	Luminal-7	5430419D17Rik
Nupr11	0	2.87315	0.928	0.338	0	Luminal-7	Nupr1
Wfdc3	0	2.84684	0.761	0.115	0	Luminal-7	Wfdc3
Slc12a22	0	2.7211	0.761	0.134	0	Luminal-7	Slc12a2
9530002B09Rik2	0	2.55076	0.999	0.616	0	Luminal-7	9530002B09Rik
Abo	0	2.30586	0.798	0.051	0	Luminal-7	Abo
Pigr3	0	2.26515	0.688	0.109	0	Luminal-7	Pigr
Cbr22	0	2.05807	0.857	0.208	0	Luminal-7	Cbr2
BB123696	0	2.03216	0.679	0.031	0	Luminal-7	BB123696
Crabp1	0	1.68752	0.73	0.009	0	Luminal-7	Crabp1
Timp41	0	1.53747	0.761	0.053	0	Luminal-7	Timp4
Oit13	0	1.5047	0.777	0.137	0	Luminal-7	Oit1
Lrrc262	0	1.38807	0.69	0.04	0	Luminal-7	Lrrc26
Kcnk3	0	1.17359	0.445	0.026	0	Luminal-7	Kcnk3
Upk1a2	0	1.13779	0.662	0.087	0	Luminal-7	Upk1a
Fam25c	0	1.00781	0.623	0.023	0	Luminal-7	Fam25c
Cldn102	0	0.954172	0.686	0.084	0	Luminal-7	Cldn10
Rnf186	0	0.640521	0.494	0.01	0	Luminal-7	Rnf186
C2cd4b1	0	0.582803	0.309	0.018	0	Luminal-7	C2cd4b
Slc5a81	0	0.345397	0.403	0.006	0	Luminal-7	Slc5a8
Snhg11	3.86867e-278	0.322815	0.306	0.023	1.249e-273	Luminal-7	Snhg11
Azgp12	2.14377e-262	1.32522	0.815	0.231	6.92116e-258	Luminal-7	Azgp1
Hoxb132	2.50633e-221	1.2854	0.837	0.315	8.09169e-217	Luminal-7	Hoxb13
Cldn35	2.48457e-212	1.07464	0.751	0.239	8.02144e-208	Luminal-7	Cldn3
Cystm12	5.01977e-191	1.27743	0.92	0.463	1.62063e-186	Luminal-7	Cystm1
Tspan14	1.33725e-184	1.16148	0.844	0.322	4.31732e-180	Luminal-7	Tspan1
Krt193	7.99229e-179	1.11687	0.871	0.345	2.58031e-174	Luminal-7	Krt19
Tac11	1.67154e-169	0.263537	0.164	0.01	5.39656e-165	Luminal-7	Tac1
Scgb2b27	1.05802e-167	2.63968	0.243	0.028	3.41581e-163	Luminal-7	Scgb2b27
Cxcl172	5.13974e-163	0.447372	0.164	0.01	1.65937e-158	Luminal-7	Cxcl17
Rgs2	7.03763e-141	0.962946	0.688	0.258	2.2721e-136	Luminal-7	Rgs2
Clu3	3.66055e-134	0.430029	0.601	0.174	1.18181e-129	Luminal-7	Clu
Plet15	9.24438e-134	0.410637	0.666	0.229	2.98455e-129	Luminal-7	Plet1
Krt86	1.42225e-126	0.913138	0.804	0.355	4.59172e-122	Luminal-7	Krt8
Fxyd33	3.14728e-122	0.330328	0.807	0.288	1.0161e-117	Luminal-7	Fxyd3
Agr22	8.18609e-122	0.498338	0.896	0.359	2.64288e-117	Luminal-7	Agr2
Epcam5	1.07197e-104	0.695781	0.808	0.396	3.46086e-100	Luminal-7	Epcam
Spint25	3.43303e-92	0.660056	0.845	0.449	1.10835e-87	Luminal-7	Spint2
Krt185	3.56488e-85	0.729254	0.864	0.455	1.15092e-80	Luminal-7	Krt18
Sbpl1	8.74143e-15	4.44625	0.514	0.351	2.82217e-10	Luminal-7	Sbpl
Gm269171	2.48849e-12	2.20212	0.381	0.222	8.03408e-08	Luminal-7	Gm26917
Pcp4	0	1.97273	0.778	0.053	0	Luminal-8	Pcp4
Muc19	0	1.09174	0.28	0.002	0	Luminal-8	Muc19
Upk1a3	1.03831e-245	2.36868	0.803	0.116	3.35217e-241	Luminal-8	Upk1a
H2-Q10	6.87182e-238	2.05944	0.423	0.027	2.21857e-233	Luminal-8	H2-Q10
Msmb	3.01927e-212	7.32625	1	0.328	9.7477e-208	Luminal-8	Msmb
Defb13	1.464e-206	4.22439	0.992	0.327	4.72652e-202	Luminal-8	Defb1
Wfdc31	2.56058e-202	4.15946	0.816	0.15	8.26685e-198	Luminal-8	Wfdc3
Abo1	4.51866e-174	1.29934	0.69	0.097	1.45885e-169	Luminal-8	Abo
Defb501	6.51082e-158	6.187	1	0.681	2.10202e-153	Luminal-8	Defb50
5430419D17Rik1	1.07973e-145	2.34746	0.812	0.187	3.4859e-141	Luminal-8	5430419D17Rik
BB1236961	2.54072e-144	1.3762	0.531	0.072	8.20271e-140	Luminal-8	BB123696
Snhg111	1.1507e-128	0.340814	0.368	0.038	3.71504e-124	Luminal-8	Snhg11
Itln1	1.00801e-122	3.53506	0.36	0.04	3.25437e-118	Luminal-8	Itln1
Cldn103	2.0141e-116	1.63176	0.607	0.121	6.50252e-112	Luminal-8	Cldn10
Pbsn2	1.36944e-98	2.37066	1	0.687	4.42125e-94	Luminal-8	Pbsn
Fam25c1	3.36316e-89	0.405745	0.41	0.063	1.0858e-84	Luminal-8	Fam25c
Timp42	2.63152e-88	0.767041	0.523	0.1	8.49587e-84	Luminal-8	Timp4
Aqp52	1.60405e-83	0.385188	0.272	0.031	5.17868e-79	Luminal-8	Aqp5
Fxyd34	2.78893e-83	1.40409	0.866	0.316	9.00405e-79	Luminal-8	Fxyd3
Atp6v1c22	3.35226e-79	1.06008	0.711	0.206	1.08228e-74	Luminal-8	Atp6v1c2
Slc12a23	1.4355e-74	1.42064	0.619	0.174	4.6345e-70	Luminal-8	Slc12a2
9530002B09Rik3	1.40752e-68	1.51656	1	0.638	4.54417e-64	Luminal-8	9530002B09Rik
Sdf2l12	3.46743e-67	1.36904	0.862	0.409	1.11946e-62	Luminal-8	Sdf2l1
Rnase12	1.71546e-66	1.12647	0.828	0.293	5.53837e-62	Luminal-8	Rnase1
B2m4	6.91397e-66	1.9244	0.979	0.922	2.23218e-61	Luminal-8	B2m
Spink112	3.52998e-63	0.392793	0.188	0.019	1.13965e-58	Luminal-8	Spink11
Prdx62	7.13475e-56	1.12933	0.983	0.719	2.30345e-51	Luminal-8	Prdx6
Nkx3-12	9.95585e-54	1.03712	0.69	0.27	3.21424e-49	Luminal-8	Nkx3-1
Azgp13	2.23918e-53	1.2872	0.695	0.268	7.22918e-49	Luminal-8	Azgp1
Pdia62	4.23496e-53	1.33405	0.883	0.658	1.36726e-48	Luminal-8	Pdia6
Fkbp112	1.28188e-51	0.965735	0.778	0.332	4.13855e-47	Luminal-8	Fkbp11
Gpx3	3.14931e-50	0.466788	0.791	0.323	1.01675e-45	Luminal-8	Gpx3
Spint26	7.73414e-49	1.22843	0.808	0.472	2.49697e-44	Luminal-8	Spint2
Dnajc102	5.48482e-48	1.19814	0.808	0.447	1.77078e-43	Luminal-8	Dnajc10
Agr23	7.84292e-45	0.856977	0.866	0.391	2.53209e-40	Luminal-8	Agr2
Lrrc263	5.96587e-41	0.322012	0.356	0.086	1.92608e-36	Luminal-8	Lrrc26
Creld22	3.91083e-38	0.799291	0.795	0.411	1.26261e-33	Luminal-8	Creld2
Abhd23	4.68579e-35	1.51037	0.678	0.307	1.51281e-30	Luminal-8	Abhd2
Krt186	6.39756e-35	0.908388	0.854	0.479	2.06545e-30	Luminal-8	Krt18
Rgs21	9.35802e-35	0.675343	0.64	0.284	3.02124e-30	Luminal-8	Rgs2
Tspan15	1.93339e-32	0.594528	0.808	0.353	6.24195e-28	Luminal-8	Tspan1
Hoxb133	1.92912e-31	0.693565	0.72	0.348	6.22818e-27	Luminal-8	Hoxb13
Cldn36	1.16925e-28	0.57378	0.636	0.271	3.77491e-24	Luminal-8	Cldn3
Apoc12	1.5469e-27	0.49139	0.351	0.113	4.99415e-23	Luminal-8	Apoc1
Pnliprp11	6.24161e-19	0.345803	0.322	0.118	2.0151e-14	Luminal-8	Pnliprp1
Epcam6	1.95717e-17	0.383968	0.745	0.422	6.31872e-13	Luminal-8	Epcam
Krt87	1.98615e-13	0.428561	0.678	0.384	6.41228e-09	Luminal-8	Krt8
Fxyd41	0	4.90136	0.983	0.022	0	Luminal-9	Fxyd4
Aqp2	0	4.74837	0.776	0.007	0	Luminal-9	Aqp2
Crygc	0	4.28504	0.655	0.003	0	Luminal-9	Crygc
Acbd71	0	4.19552	0.948	0.008	0	Luminal-9	Acbd7
Cited1	0	4.13319	0.897	0.02	0	Luminal-9	Cited1
Serpina1f	0	4.08105	0.828	0.004	0	Luminal-9	Serpina1f
Defb43	0	3.75649	0.638	0.004	0	Luminal-9	Defb43
Pantr1	0	3.06956	0.655	0.005	0	Luminal-9	Pantr1
Ly6f	0	2.61019	0.586	0.002	0	Luminal-9	Ly6f
Defb30	0	2.30364	0.379	0.001	0	Luminal-9	Defb30
Eddm3b	0	2.09907	0.534	0.001	0	Luminal-9	Eddm3b
Gm9573	0	1.85601	0.379	0.001	0	Luminal-9	Gm9573
Crisp11	1.56514e-284	7.62904	1	0.041	5.05307e-280	Luminal-9	Crisp1
Akr1b7	2.31578e-251	8.98681	1	0.047	7.47649e-247	Luminal-9	Akr1b7
Wfdc15b4	1.24862e-241	4.04739	0.948	0.042	4.03117e-237	Luminal-9	Wfdc15b
Mirt1	2.22595e-119	0.520943	0.207	0.003	7.18648e-115	Luminal-9	Mirt1
9230109A22Rik	2.40591e-108	0.257302	0.121	0.001	7.76747e-104	Luminal-9	9230109A22Rik
Hoxb81	3.82964e-85	1.6313	0.448	0.026	1.2364e-80	Luminal-9	Hoxb8
Spink81	1.02351e-84	6.7001	1	0.178	3.30441e-80	Luminal-9	Spink8
Abcg2	4.00411e-79	2.81898	0.759	0.086	1.29273e-74	Luminal-9	Abcg2
Cd522	8.86726e-69	6.16411	1	0.236	2.86279e-64	Luminal-9	Cd52
Pou3f31	1.72305e-64	0.621168	0.19	0.006	5.56287e-60	Luminal-9	Pou3f3
Prr152	3.17777e-60	2.9234	0.741	0.114	1.02594e-55	Luminal-9	Prr15
Plac83	1.49989e-55	4.67461	1	0.318	4.84241e-51	Luminal-9	Plac8
Cotl1	1.67263e-52	2.69537	0.793	0.152	5.40008e-48	Luminal-9	Cotl1
Ptgs2	1.1851e-47	2.27553	0.69	0.108	3.82611e-43	Luminal-9	Ptgs2
Crip1	3.44492e-40	3.53575	1	0.541	1.11219e-35	Luminal-9	Crip1
Defb422	1.46961e-37	2.72717	0.414	0.05	4.74463e-33	Luminal-9	Defb42
Ptgs2os	1.68155e-37	1.17692	0.259	0.019	5.42888e-33	Luminal-9	Ptgs2os
Emb1	2.72649e-36	2.24558	0.552	0.096	8.80246e-32	Luminal-9	Emb
Cystm13	3.53093e-36	2.93807	0.966	0.498	1.13996e-31	Luminal-9	Cystm1
Ramp3	1.97054e-30	0.590786	0.293	0.029	6.3619e-26	Luminal-9	Ramp3
Sptssb1	7.05911e-23	1.50293	0.155	0.012	2.27903e-18	Luminal-9	Sptssb
Cdo13	9.32477e-21	1.04272	0.431	0.089	3.0105e-16	Luminal-9	Cdo1
Crem	4.11444e-20	1.78632	0.638	0.213	1.32835e-15	Luminal-9	Crem
Krt194	7.28072e-15	1.71451	0.776	0.385	2.35058e-10	Luminal-9	Krt19
B2m5	3.22858e-14	1.31736	1	0.923	1.04235e-09	Luminal-9	B2m
Basp11	3.61866e-13	1.14468	0.534	0.186	1.16828e-08	Luminal-9	Basp1
Spink113	3.00553e-11	1.09965	0.155	0.023	9.70337e-07	Luminal-9	Spink11
Apoc13	1.8636e-08	1.28376	0.345	0.118	0.000601664	Luminal-9	Apoc1
Pllp2	7.18862e-08	1.0056	0.31	0.107	0.00232085	Luminal-9	Pllp
Cd24a5	1.38392e-07	0.949258	0.69	0.432	0.00446798	Luminal-9	Cd24a
Krt41	2.56703e-07	0.488203	0.138	0.027	0.00828765	Luminal-9	Krt4
Abhd24	7.32227e-07	1.78964	0.534	0.315	0.02364	Luminal-9	Abhd2
Cldn37	7.8507e-07	1.17222	0.517	0.279	0.025346	Luminal-9	Cldn3
Mal2	1.73e-06	0.559772	0.328	0.13	0.055853	Luminal-9	Mal
Spint27	2.10759e-06	0.990458	0.707	0.48	0.0680437	Luminal-9	Spint2
Mgll	2.51277e-06	0.608463	0.328	0.125	0.0811247	Luminal-9	Mgll
Sprr1a2	2.7559e-06	1.05796	0.172	0.046	0.0889744	Luminal-9	Sprr1a
Krt88	7.21131e-06	1.03449	0.603	0.39	0.232817	Luminal-9	Krt8
Chn22	1.67778e-05	0.605162	0.379	0.175	0.541671	Luminal-9	Chn2
Sat1	0.000145349	0.424677	0.776	0.683	1	Luminal-9	Sat1
S100a101	0.000159172	0.410809	0.793	0.572	1	Luminal-9	S100a10
Nupr12	0.000168012	0.439905	0.603	0.385	1	Luminal-9	Nupr1
Ly6d3	0.00101934	1.22379	0.172	0.067	1	Luminal-9	Ly6d
Gmfg	0.00383132	0.315845	0.276	0.146	1	Luminal-9	Gmfg
Tspan84	0.00611035	0.435452	0.293	0.172	1	Luminal-9	Tspan8
Tubb3	0	4.7607	0.963	0.011	0	NE	Tubb3
Stmn3	0	4.15534	0.889	0.005	0	NE	Stmn3
Nefl	0	4.07189	0.963	0.006	0	NE	Nefl
Snap25	0	4.04951	0.889	0.009	0	NE	Snap25
Scg5	0	3.74334	0.815	0.006	0	NE	Scg5
Htr3a	0	3.47774	0.667	0.005	0	NE	Htr3a
Syt4	0	3.40794	0.778	0.003	0	NE	Syt4
Syn2	0	3.18206	0.889	0.006	0	NE	Syn2
Sult4a1	0	3.01658	0.778	0.003	0	NE	Sult4a1
Scg2	0	2.94353	0.815	0.002	0	NE	Scg2
Nos1	0	2.91852	0.556	0.002	0	NE	Nos1
Gng3	0	2.83472	0.741	0.008	0	NE	Gng3
Spock3	0	2.75315	0.852	0.003	0	NE	Spock3
Rab3c	0	2.70831	0.852	0.002	0	NE	Rab3c
Eef1a2	0	2.70012	0.778	0.002	0	NE	Eef1a2
Ache	0	2.58864	0.815	0.003	0	NE	Ache
Elavl2	0	2.55173	0.815	0.002	0	NE	Elavl2
Vat1l	0	2.53316	0.778	0.006	0	NE	Vat1l
Resp18	0	2.45449	0.63	0.001	0	NE	Resp18
Tagln3	0	2.44307	0.667	0.003	0	NE	Tagln3
Syt1	0	2.42474	0.704	0.004	0	NE	Syt1
Syp	0	2.40414	0.741	0.006	0	NE	Syp
Nsg2	0	2.35008	0.741	0.007	0	NE	Nsg2
Slc10a4	0	2.34831	0.778	0.001	0	NE	Slc10a4
Slc5a7	0	2.24648	0.556	0.001	0	NE	Slc5a7
Phox2a	0	2.18805	0.704	0.001	0	NE	Phox2a
Chgb	0	2.15647	0.667	0.003	0	NE	Chgb
Syngr3	0	2.14833	0.741	0.002	0	NE	Syngr3
Elavl4	0	2.03983	0.704	0.001	0	NE	Elavl4
Chrna3	0	2.01988	0.778	0.001	0	NE	Chrna3
Celf6	0	2.01688	0.741	0.001	0	NE	Celf6
Scn9a	0	2.00913	0.667	0.001	0	NE	Scn9a
Kif5a	0	2.00434	0.667	0.003	0	NE	Kif5a
Celf3	0	1.96333	0.741	0.001	0	NE	Celf3
Tlx2	0	1.83972	0.63	0.001	0	NE	Tlx2
Faim2	0	1.80738	0.667	0.005	0	NE	Faim2
Cplx1	0	1.72825	0.63	0.001	0	NE	Cplx1
Slc18a3	0	1.64288	0.481	0.001	0	NE	Slc18a3
Nfasc	0	1.63647	0.519	0.003	0	NE	Nfasc
Dbh	0	1.5175	0.37	0	0	NE	Dbh
Adcyap1	0	1.51095	0.259	0	0	NE	Adcyap1
Epha5	0	1.48597	0.704	0.004	0	NE	Epha5
Rit2	0	1.39765	0.63	0.001	0	NE	Rit2
Cnr1	0	1.31683	0.63	0.003	0	NE	Cnr1
Ecel1	0	1.12237	0.296	0.001	0	NE	Ecel1
Snap91	0	1.05872	0.593	0.002	0	NE	Snap91
Scn3a	0	1.05777	0.519	0.003	0	NE	Scn3a
Gdap1l1	0	0.951691	0.593	0.001	0	NE	Gdap1l1
Amph	0	0.939443	0.519	0.002	0	NE	Amph
Scg3	0	0.876098	0.593	0.004	0	NE	Scg3
B230209E15Rik	0	0.841992	0.259	0	0	NE	B230209E15Rik
Olfm3	0	0.810815	0.37	0	0	NE	Olfm3
Slitrk1	0	0.785154	0.37	0.001	0	NE	Slitrk1
Kcna4	0	0.66903	0.222	0	0	NE	Kcna4
Gm2990	0	0.585847	0.296	0	0	NE	Gm2990
Gabra1	0	0.564012	0.259	0	0	NE	Gabra1
Gabrg2	0	0.525241	0.407	0	0	NE	Gabrg2
Ndst4	0	0.518854	0.185	0	0	NE	Ndst4
Slc45a1	0	0.406885	0.37	0	0	NE	Slc45a1
Sema4f	0	0.270292	0.444	0.002	0	NE	Sema4f
Ddc	7.46516e-291	1.76616	0.481	0.003	2.41013e-286	NE	Ddc
Cntn2	1.7073e-286	0.651	0.259	0.001	5.51202e-282	NE	Cntn2
Fam89a	8.87712e-283	1.58809	0.63	0.006	2.86598e-278	NE	Fam89a
Rab3b	4.83071e-278	1.40496	0.481	0.004	1.5596e-273	NE	Rab3b
Nefm	1.09846e-277	2.09723	0.593	0.006	3.54636e-273	NE	Nefm
Nap1l5	7.09789e-272	2.91263	0.778	0.011	2.29155e-267	NE	Nap1l5
Nell2	1.16656e-269	0.710372	0.296	0.001	3.76624e-265	NE	Nell2
Fxyd7	6.83514e-262	3.25076	0.778	0.011	2.20672e-257	NE	Fxyd7
Rtn1	6.02095e-261	4.637	0.926	0.017	1.94386e-256	NE	Rtn1
Gap43	2.24253e-258	4.03372	0.852	0.014	7.24002e-254	NE	Gap43
Myl1	1.76292e-256	2.04697	0.481	0.004	5.69159e-252	NE	Myl1
9530059O14Rik	8.3978e-252	0.615574	0.37	0.002	2.71123e-247	NE	9530059O14Rik
Sh3gl3	2.74378e-251	1.68744	0.667	0.008	8.85829e-247	NE	Sh3gl3
Pcsk1n	9.57244e-236	5.41585	0.963	0.021	3.09046e-231	NE	Pcsk1n
Frmd3	7.25514e-222	0.306046	0.407	0.003	2.34232e-217	NE	Frmd3
Npy	5.99841e-221	5.06287	0.852	0.017	1.93659e-216	NE	Npy
Kif1a	4.95684e-220	2.15928	0.741	0.013	1.60032e-215	NE	Kif1a
Snca	1.36049e-208	2.23904	0.667	0.011	4.39234e-204	NE	Snca
Slitrk5	7.83358e-202	0.382003	0.296	0.002	2.52907e-197	NE	Slitrk5
Gabrg3	1.56182e-190	0.554398	0.185	0.001	5.04233e-186	NE	Gabrg3
Ndrg4	3.34401e-190	3.40312	0.852	0.021	1.07961e-185	NE	Ndrg4
Prph	3.96311e-183	5.04407	0.963	0.028	1.27949e-178	NE	Prph
Cartpt	1.69825e-182	2.9573	0.481	0.006	5.48279e-178	NE	Cartpt
Lsamp	1.12856e-180	1.1072	0.556	0.008	3.64356e-176	NE	Lsamp
6330403K07Rik	1.7475e-173	2.80935	0.778	0.019	5.64179e-169	NE	6330403K07Rik
Dlgap1	5.54551e-170	1.41429	0.63	0.012	1.79037e-165	NE	Dlgap1
Stmn2	1.56596e-155	4.64595	0.889	0.028	5.0557e-151	NE	Stmn2
Th	1.62037e-155	1.52635	0.259	0.002	5.23135e-151	NE	Th
Rgs17	4.02603e-146	1.46697	0.556	0.011	1.2998e-141	NE	Rgs17
Kcna6	1.02489e-144	0.577849	0.519	0.009	3.30885e-140	NE	Kcna6
Ptprr	4.10527e-142	0.586687	0.519	0.009	1.32539e-137	NE	Ptprr
Tenm1	7.32136e-136	0.500354	0.148	0.001	2.3637e-131	NE	Tenm1
Vip	2.89902e-134	5.51593	0.667	0.018	9.35947e-130	NE	Vip
Nnat	5.15986e-131	3.69692	0.407	0.006	1.66586e-126	NE	Nnat
Hand2os1	9.44695e-127	2.27282	0.815	0.028	3.04995e-122	NE	Hand2os1
Calcb	3.88902e-115	0.800006	0.111	0	1.25557e-110	NE	Calcb
Bex21	1.73178e-110	3.56701	0.852	0.038	5.59105e-106	NE	Bex2
Aatk	1.20309e-105	0.545652	0.556	0.015	3.88416e-101	NE	Aatk
Smco3	1.37198e-102	0.350709	0.259	0.003	4.42943e-98	NE	Smco3
Tbx20	3.24004e-100	0.561454	0.185	0.001	1.04605e-95	NE	Tbx20
Tmem200c	6.38252e-100	0.545862	0.259	0.003	2.0606e-95	NE	Tmem200c
Uchl1	2.39816e-96	5.20174	0.963	0.058	7.74245e-92	NE	Uchl1
Edil3	9.03416e-92	0.718485	0.333	0.006	2.91668e-87	NE	Edil3
Fxyd2	1.93557e-90	2.05863	0.63	0.024	6.24899e-86	NE	Fxyd2
Fabp3	6.55423e-90	1.11145	0.556	0.018	2.11603e-85	NE	Fabp3
Chl1	3.4408e-89	0.979582	0.519	0.016	1.11086e-84	NE	Chl1
Snhg112	2.48325e-88	3.71735	0.815	0.044	8.01718e-84	NE	Snhg11
Sncg	2.189e-82	4.91912	0.926	0.063	7.0672e-78	NE	Sncg
Cadm2	4.72417e-81	0.295295	0.296	0.005	1.5252e-76	NE	Cadm2
Fabp7	1.34515e-80	3.23301	0.407	0.011	4.34281e-76	NE	Fabp7
B230217O12Rik	4.01214e-73	0.312757	0.185	0.002	1.29532e-68	NE	B230217O12Rik
Mcam	1.47834e-70	1.88276	0.815	0.051	4.77284e-66	NE	Mcam
Gfra3	7.90199e-56	0.442185	0.185	0.003	2.55116e-51	NE	Gfra3
Slc38a11	1.11842e-55	0.314564	0.296	0.008	3.61083e-51	NE	Slc38a11
Gucy1a1	1.05846e-52	1.5499	0.741	0.055	3.41723e-48	NE	Gucy1a1
Smpd3	1.11094e-52	0.518798	0.333	0.011	3.58666e-48	NE	Smpd3
Rgs4	3.47716e-51	1.10353	0.556	0.031	1.1226e-46	NE	Rgs4
Ddah1	3.62599e-50	1.63548	0.37	0.015	1.17065e-45	NE	Ddah1
4930469K13Rik	3.3321e-49	0.634915	0.222	0.005	1.07577e-44	NE	4930469K13Rik
Tspan7	2.04801e-47	2.51714	0.815	0.083	6.61199e-43	NE	Tspan7
Adgre1	5.91228e-45	0.771772	0.481	0.027	1.90878e-40	NE	Adgre1
Thy1	8.10191e-44	1.85085	0.704	0.062	2.6157e-39	NE	Thy1
Rian	5.17508e-39	1.74539	0.704	0.069	1.67077e-34	NE	Rian
Mmd2	6.989e-38	1.10527	0.185	0.005	2.2564e-33	NE	Mmd2
Fxyd6	1.49167e-36	2.99659	0.778	0.097	4.81585e-32	NE	Fxyd6
Dtx1	4.29723e-36	0.347452	0.259	0.01	1.38736e-31	NE	Dtx1
Pkib	1.15232e-35	0.852923	0.296	0.013	3.72026e-31	NE	Pkib
Gm16133	3.05304e-32	0.606334	0.148	0.004	9.85674e-28	NE	Gm16133
Rcan2	7.76854e-32	0.306771	0.519	0.042	2.50807e-27	NE	Rcan2
Tesc	1.04704e-31	0.787876	0.481	0.039	3.38038e-27	NE	Tesc
Dner	2.50323e-31	0.627646	0.556	0.049	8.08168e-27	NE	Dner
Pcp41	7.56934e-30	1.1866	0.63	0.07	2.44376e-25	NE	Pcp4
Emb2	1.19436e-27	1.46928	0.704	0.097	3.85599e-23	NE	Emb
Kcnk31	8.00047e-27	1.20886	0.556	0.059	2.58295e-22	NE	Kcnk3
Ntng1	1.27783e-26	0.275033	0.222	0.01	4.12548e-22	NE	Ntng1
Ttyh1	4.1093e-26	0.266063	0.259	0.014	1.32669e-21	NE	Ttyh1
Chodl	4.24453e-25	1.1488	0.444	0.041	1.37035e-20	NE	Chodl
Tppp3	1.23701e-24	3.07498	0.889	0.218	3.99368e-20	NE	Tppp3
Meg3	3.99322e-22	3.11721	0.815	0.177	1.28921e-17	NE	Meg3
Stmn11	1.18058e-21	2.82022	0.852	0.218	3.81149e-17	NE	Stmn1
Tuba1a	1.78397e-21	3.70795	1	0.42	5.75955e-17	NE	Tuba1a
Defb423	3.24963e-19	0.271969	0.444	0.051	1.04914e-14	NE	Defb42
Mt31	5.28605e-19	1.53617	0.778	0.165	1.7066e-14	NE	Mt3
Cnp	1.94886e-18	0.321898	0.593	0.09	6.2919e-14	NE	Cnp
Plp1	2.54667e-18	1.11405	0.333	0.032	8.22193e-14	NE	Plp1
Pmp22	1.8335e-16	1.0786	0.926	0.317	5.91945e-12	NE	Pmp22
Aard	3.63671e-16	0.574853	0.148	0.008	1.17411e-11	NE	Aard
Lgmn	7.40699e-16	1.39593	0.704	0.159	2.39135e-11	NE	Lgmn
Nrn11	7.77421e-16	1.6644	0.37	0.046	2.5099e-11	NE	Nrn1
Serpina3n	1.10147e-15	0.491003	0.556	0.089	3.55611e-11	NE	Serpina3n
Akap12	2.73023e-15	0.795931	0.667	0.129	8.81455e-11	NE	Akap12
Cd59a1	3.09365e-15	1.03408	0.667	0.138	9.98784e-11	NE	Cd59a
Pam	9.56333e-15	2.19047	0.889	0.286	3.08752e-10	NE	Pam
Ptn	1.7204e-14	0.752082	0.704	0.149	5.55432e-10	NE	Ptn
Abcg21	9.65667e-14	0.838348	0.519	0.089	3.11766e-09	NE	Abcg2
Tmsb10	2.04823e-13	2.23029	0.963	0.575	6.61272e-09	NE	Tmsb10
Lgals1	2.6594e-13	1.71468	0.963	0.39	8.58586e-09	NE	Lgals1
Ckb	1.01351e-12	1.02192	0.778	0.205	3.27212e-08	NE	Ckb
Cpe	1.18381e-12	1.0773	0.704	0.185	3.82194e-08	NE	Cpe
Pappa	1.91751e-12	0.689833	0.185	0.015	6.19067e-08	NE	Pappa
Nrp2	2.82601e-12	0.422341	0.481	0.084	9.12376e-08	NE	Nrp2
Basp12	4.18009e-11	1.20587	0.63	0.187	1.34954e-06	NE	Basp1
Acsbg1	9.67324e-11	0.354899	0.148	0.012	3.12301e-06	NE	Acsbg1
Plekhb1	1.06375e-10	0.650152	0.259	0.033	3.43432e-06	NE	Plekhb1
Fabp52	5.84545e-10	1.40894	0.778	0.325	1.8872e-05	NE	Fabp5
Ebf1	6.26791e-09	1.05212	0.63	0.177	0.00020236	NE	Ebf1
Coro1a	5.86693e-08	0.334926	0.296	0.052	0.00189414	NE	Coro1a
Cd24a6	1.45164e-07	1.30626	0.889	0.432	0.00468661	NE	Cd24a
Egfl8	2.18313e-07	0.41459	0.185	0.025	0.00704824	NE	Egfl8
Sox42	3.86078e-07	0.564973	0.63	0.211	0.0124645	NE	Sox4
Selenom	5.42696e-07	0.970851	0.778	0.387	0.0175209	NE	Selenom
Sostdc1	9.18771e-07	0.391631	0.148	0.018	0.0296625	NE	Sostdc1
Tspan85	1.56769e-06	0.851987	0.519	0.172	0.0506129	NE	Tspan8
S100a102	1.83678e-06	1.14786	0.889	0.572	0.0593004	NE	S100a10
Abcb1a	1.99063e-06	0.382879	0.185	0.028	0.0642676	NE	Abcb1a
Ppp1r16b	2.16778e-05	0.307985	0.185	0.033	0.699868	NE	Ppp1r16b
Crip11	2.43744e-05	0.377837	0.889	0.543	0.786927	NE	Crip1
Abca8a	4.2766e-05	0.592257	0.222	0.049	1	NE	Abca8a
Areg1	0.00017556	0.404548	0.111	0.017	1	NE	Areg
Cystm14	0.000250032	0.528753	0.815	0.5	1	NE	Cystm1
Plk2	0.000333828	0.41379	0.519	0.207	1	NE	Plk2
Actb1	0.002285	0.5438	1	0.93	1	NE	Actb
Gpm6b	0.00567453	0.521238	0.296	0.122	1	NE	Gpm6b
Ccl21a	0	9.02926	0.988	0.044	0	Endothelial-1	Ccl21a
Mmrn1	0	4.68629	0.953	0.003	0	Endothelial-1	Mmrn1
Lyve1	0	4.32502	0.871	0.017	0	Endothelial-1	Lyve1
Cldn5	0	3.92011	0.953	0.035	0	Endothelial-1	Cldn5
Reln	0	3.20237	0.859	0.01	0	Endothelial-1	Reln
Flt4	0	2.78439	0.8	0.008	0	Endothelial-1	Flt4
Nts	0	2.71676	0.271	0.001	0	Endothelial-1	Nts
Gpm6a	0	2.16669	0.812	0.012	0	Endothelial-1	Gpm6a
Adgrg3	0	2.11644	0.718	0.004	0	Endothelial-1	Adgrg3
Prox1	0	2.07801	0.718	0.007	0	Endothelial-1	Prox1
Dtx11	0	1.7379	0.576	0.005	0	Endothelial-1	Dtx1
Sh3gl31	0	1.32323	0.494	0.006	0	Endothelial-1	Sh3gl3
Duox2	0	0.928333	0.294	0.001	0	Endothelial-1	Duox2
Stab1	5.484e-216	2.19744	0.729	0.038	1.77051e-211	Endothelial-1	Stab1
Tie1	6.02249e-203	1.72996	0.647	0.031	1.94436e-198	Endothelial-1	Tie1
Cavin2	1.4652e-192	3.79899	0.965	0.086	4.73041e-188	Endothelial-1	Cavin2
Gpihbp1	1.42652e-184	1.92231	0.753	0.045	4.60554e-180	Endothelial-1	Gpihbp1
Kdr	5.04027e-179	2.16679	0.729	0.046	1.62725e-174	Endothelial-1	Kdr
Fxyd61	4.6734e-174	3.19651	0.953	0.092	1.50881e-169	Endothelial-1	Fxyd6
Ecscr	1.81e-172	2.89351	0.906	0.082	5.84357e-168	Endothelial-1	Ecscr
Stmn21	9.14091e-158	1.54585	0.529	0.026	2.95114e-153	Endothelial-1	Stmn2
Gpr182	8.55677e-154	0.969896	0.306	0.008	2.76255e-149	Endothelial-1	Gpr182
Egfl7	5.90755e-145	1.93047	0.812	0.067	1.90725e-140	Endothelial-1	Egfl7
Gngt2	6.58921e-140	2.30521	0.824	0.079	2.12733e-135	Endothelial-1	Gngt2
Thy11	2.78114e-137	1.8626	0.706	0.058	8.97891e-133	Endothelial-1	Thy1
Mall	1.8677e-136	1.3062	0.435	0.021	6.02988e-132	Endothelial-1	Mall
Rbp2	2.34173e-133	0.670137	0.118	0.001	7.56029e-129	Endothelial-1	Rbp2
Fgl2	1.32082e-125	3.7994	0.941	0.134	4.26426e-121	Endothelial-1	Fgl2
Meox1	2.36672e-124	1.28014	0.459	0.025	7.64095e-120	Endothelial-1	Meox1
Sox18	2.08532e-119	1.37039	0.529	0.035	6.73244e-115	Endothelial-1	Sox18
Apold1	6.24736e-119	1.95098	0.682	0.06	2.01696e-114	Endothelial-1	Apold1
Pecam1	1.30146e-118	1.60925	0.765	0.072	4.20178e-114	Endothelial-1	Pecam1
Gimap6	6.13007e-114	1.51567	0.718	0.067	1.97909e-109	Endothelial-1	Gimap6
Arap3	1.53158e-113	1.13011	0.459	0.028	4.94471e-109	Endothelial-1	Arap3
Scn3a1	3.84612e-113	0.77258	0.165	0.003	1.24172e-108	Endothelial-1	Scn3a
Cdh5	1.8093e-110	1.27235	0.671	0.058	5.84133e-106	Endothelial-1	Cdh5
Lrg1	1.71861e-107	1.98335	0.6	0.053	5.54853e-103	Endothelial-1	Lrg1
Cyp4b1	3.02312e-106	1.61373	0.494	0.035	9.76015e-102	Endothelial-1	Cyp4b1
Nrp21	1.19908e-102	1.86092	0.718	0.08	3.87125e-98	Endothelial-1	Nrp2
Lcn22	3.6775e-94	2.84101	0.835	0.134	1.18728e-89	Endothelial-1	Lcn2
Gng11	4.91639e-93	3.25319	0.976	0.215	1.58726e-88	Endothelial-1	Gng11
Myct1	5.51141e-89	1.16608	0.447	0.033	1.77936e-84	Endothelial-1	Myct1
Cd300lg	1.21703e-87	0.948352	0.482	0.038	3.92919e-83	Endothelial-1	Cd300lg
Fndc1	4.89551e-87	1.11958	0.459	0.036	1.58051e-82	Endothelial-1	Fndc1
Ushbp1	7.85275e-87	0.961234	0.459	0.036	2.53526e-82	Endothelial-1	Ushbp1
Aqp1	6.19504e-83	1.95722	0.612	0.068	2.00007e-78	Endothelial-1	Aqp1
Comp	2.17639e-82	0.409714	0.153	0.004	7.02646e-78	Endothelial-1	Comp
Icam2	7.2442e-80	0.934099	0.459	0.039	2.33879e-75	Endothelial-1	Icam2
Erg	8.83732e-78	0.661502	0.353	0.024	2.85313e-73	Endothelial-1	Erg
Gimap4	4.77325e-77	1.03132	0.494	0.046	1.54104e-72	Endothelial-1	Gimap4
Rasip1	4.70694e-76	1.08727	0.506	0.049	1.51964e-71	Endothelial-1	Rasip1
Cd2	2.20474e-75	0.69312	0.247	0.012	7.11801e-71	Endothelial-1	Cd2
Lbp	7.3678e-70	1.81076	0.765	0.136	2.3787e-65	Endothelial-1	Lbp
Gap431	2.35856e-68	0.715227	0.259	0.015	7.6146e-64	Endothelial-1	Gap43
Bcr	1.63629e-66	1.89777	0.694	0.122	5.28277e-62	Endothelial-1	Bcr
Dusp2	1.12394e-65	1.68094	0.435	0.044	3.62864e-61	Endothelial-1	Dusp2
Arhgdib	4.23183e-65	1.3969	0.635	0.092	1.36625e-60	Endothelial-1	Arhgdib
S1pr1	8.38147e-64	1.06052	0.435	0.043	2.70596e-59	Endothelial-1	S1pr1
Ramp2	2.19223e-63	2.27052	0.8	0.168	7.0776e-59	Endothelial-1	Ramp2
Gja1	5.72852e-62	1.82228	0.729	0.138	1.84945e-57	Endothelial-1	Gja1
Gimap5	2.7557e-61	0.766707	0.353	0.03	8.89679e-57	Endothelial-1	Gimap5
Gmfg1	1.58141e-56	1.86735	0.694	0.141	5.10557e-52	Endothelial-1	Gmfg
Emcn	3.31979e-52	1.37783	0.635	0.112	1.07179e-47	Endothelial-1	Emcn
Fbln5	8.21098e-51	1.19302	0.6	0.103	2.65092e-46	Endothelial-1	Fbln5
Podxl	1.10073e-50	1.0402	0.506	0.075	3.5537e-46	Endothelial-1	Podxl
Cav1	3.63456e-49	1.8734	0.835	0.228	1.17342e-44	Endothelial-1	Cav1
Selenop	3.71405e-49	2.40197	0.976	0.508	1.19908e-44	Endothelial-1	Selenop
Rapgef5	3.81164e-49	1.08786	0.412	0.052	1.23059e-44	Endothelial-1	Rapgef5
Pcp4l11	6.28942e-49	1.44257	0.671	0.138	2.03054e-44	Endothelial-1	Pcp4l1
Rasgrp3	3.40773e-47	0.523916	0.306	0.029	1.10019e-42	Endothelial-1	Rasgrp3
Ptpn181	7.47096e-47	1.39278	0.624	0.125	2.412e-42	Endothelial-1	Ptpn18
Gimap1	5.08565e-46	0.716597	0.353	0.039	1.6419e-41	Endothelial-1	Gimap1
Tgfbi	1.15617e-45	1.27767	0.529	0.086	3.7327e-41	Endothelial-1	Tgfbi
Eng	1.31948e-45	1.22142	0.553	0.096	4.25994e-41	Endothelial-1	Eng
Pgf	1.77073e-45	1.50053	0.447	0.066	5.71681e-41	Endothelial-1	Pgf
Vim	3.75178e-45	2.01248	1	0.411	1.21126e-40	Endothelial-1	Vim
Lrrn4cl	7.09351e-45	0.735871	0.365	0.043	2.29014e-40	Endothelial-1	Lrrn4cl
Lmcd1	1.09629e-44	0.804493	0.4	0.051	3.53938e-40	Endothelial-1	Lmcd1
Mmrn2	5.97188e-44	1.08095	0.4	0.052	1.92802e-39	Endothelial-1	Mmrn2
Timp31	5.02569e-43	2.15165	0.929	0.433	1.62254e-38	Endothelial-1	Timp3
Ptpre	1.25991e-42	0.85821	0.365	0.045	4.06763e-38	Endothelial-1	Ptpre
Abi3bp	1.46226e-41	1.52748	0.6	0.126	4.72092e-37	Endothelial-1	Abi3bp
Ndrg1	4.94368e-41	1.81929	0.765	0.233	1.59607e-36	Endothelial-1	Ndrg1
Tm4sf1	3.40513e-39	0.987363	0.729	0.173	1.09935e-34	Endothelial-1	Tm4sf1
Bmx	9.47631e-38	0.327898	0.118	0.005	3.05943e-33	Endothelial-1	Bmx
Ddah11	1.80454e-37	0.510605	0.188	0.014	5.82595e-33	Endothelial-1	Ddah1
Ppp1r16b1	6.60277e-37	0.837917	0.282	0.032	2.1317e-32	Endothelial-1	Ppp1r16b
Mef2c	1.10076e-36	0.868937	0.529	0.099	3.55379e-32	Endothelial-1	Mef2c
Rbp7	2.52556e-36	0.406219	0.365	0.05	8.15377e-32	Endothelial-1	Rbp7
Ifitm31	2.81371e-36	1.82173	0.988	0.624	9.08406e-32	Endothelial-1	Ifitm3
Unc45b	6.12474e-36	0.570832	0.271	0.03	1.97737e-31	Endothelial-1	Unc45b
Cp1	6.78695e-36	1.51392	0.729	0.214	2.19117e-31	Endothelial-1	Cp
Kctd12	3.57952e-35	1.37451	0.647	0.171	1.15565e-30	Endothelial-1	Kctd12
Abcg22	9.85188e-34	0.778343	0.471	0.087	3.18068e-29	Endothelial-1	Abcg2
Dll4	1.01647e-33	0.444669	0.224	0.022	3.28168e-29	Endothelial-1	Dll4
Tppp31	3.38335e-33	2.15359	0.706	0.216	1.09231e-28	Endothelial-1	Tppp3
Ltbp4	1.28667e-32	1.75509	0.847	0.35	4.15403e-28	Endothelial-1	Ltbp4
2024-09-04	2.95099e-32	0.684716	0.329	0.047	9.52728e-28	Endothelial-1	2024-09-04
Tnfaip8l1	7.19685e-32	0.456867	0.224	0.023	2.3235e-27	Endothelial-1	Tnfaip8l1
AA467197	7.55637e-32	0.576119	0.153	0.011	2.43958e-27	Endothelial-1	AA467197
Txnip2	1.23967e-31	1.75231	0.894	0.456	4.00227e-27	Endothelial-1	Txnip
Tek	2.56502e-31	0.811176	0.341	0.052	8.28118e-27	Endothelial-1	Tek
Ptprb	3.13733e-31	0.670245	0.329	0.047	1.01289e-26	Endothelial-1	Ptprb
Emp1	4.33338e-31	1.22935	0.812	0.273	1.39903e-26	Endothelial-1	Emp1
Plaur1	7.43956e-31	0.736784	0.459	0.093	2.40186e-26	Endothelial-1	Plaur
Fli1	4.13408e-30	0.813963	0.353	0.056	1.33469e-25	Endothelial-1	Fli1
Mgll1	6.32507e-30	1.0856	0.529	0.122	2.04205e-25	Endothelial-1	Mgll
Igfbp4	7.26123e-30	1.078	0.859	0.28	2.34429e-25	Endothelial-1	Igfbp4
Serpinb6b	1.39218e-29	0.254029	0.188	0.018	4.49466e-25	Endothelial-1	Serpinb6b
Mrc1	1.71407e-29	0.505794	0.282	0.038	5.53387e-25	Endothelial-1	Mrc1
Bcl6b	2.00567e-28	0.404599	0.176	0.016	6.47531e-24	Endothelial-1	Bcl6b
Ifitm2	2.10689e-28	1.36428	0.965	0.656	6.80208e-24	Endothelial-1	Ifitm2
Stc1	6.1928e-28	0.789405	0.247	0.032	1.99935e-23	Endothelial-1	Stc1
Robo4	7.89319e-28	0.413341	0.224	0.026	2.54832e-23	Endothelial-1	Robo4
Prss23	4.02768e-27	1.4606	0.647	0.199	1.30034e-22	Endothelial-1	Prss23
Akap121	7.15092e-27	1.23587	0.506	0.127	2.30867e-22	Endothelial-1	Akap12
Pglyrp13	5.57561e-26	0.771029	0.271	0.04	1.80008e-21	Endothelial-1	Pglyrp1
Grrp1	1.03628e-25	0.38688	0.259	0.036	3.34564e-21	Endothelial-1	Grrp1
Thbd	4.02377e-24	0.545428	0.518	0.127	1.29907e-19	Endothelial-1	Thbd
Lgmn1	5.74334e-24	0.690178	0.553	0.157	1.85424e-19	Endothelial-1	Lgmn
Slc43a3	6.84356e-24	0.833102	0.424	0.094	2.20944e-19	Endothelial-1	Slc43a3
S100a103	8.74815e-24	1.20705	0.941	0.57	2.82434e-19	Endothelial-1	S100a10
Tmsb101	1.16831e-22	1.09404	0.953	0.573	3.7719e-18	Endothelial-1	Tmsb10
2024-09-01	1.31645e-22	0.501951	0.271	0.045	4.25016e-18	Endothelial-1	2024-09-01
Sox7	2.21265e-22	0.493334	0.212	0.029	7.14353e-18	Endothelial-1	Sox7
Serpina3n1	7.49564e-22	0.89547	0.388	0.087	2.41997e-17	Endothelial-1	Serpina3n
Trf	1.64752e-21	0.561277	0.365	0.077	5.31903e-17	Endothelial-1	Trf
St3gal6	1.19165e-20	0.668638	0.341	0.072	3.84723e-16	Endothelial-1	St3gal6
Gucy1a11	7.40517e-20	0.943242	0.282	0.055	2.39076e-15	Endothelial-1	Gucy1a1
Adcy4	9.59627e-20	0.294706	0.153	0.018	3.09815e-15	Endothelial-1	Adcy4
Otud1	1.94795e-19	0.704567	0.306	0.066	6.28897e-15	Endothelial-1	Otud1
Adgrf5	2.58273e-19	0.611315	0.376	0.09	8.33834e-15	Endothelial-1	Adgrf5
Ahnak	2.81163e-19	1.37391	0.835	0.461	9.07734e-15	Endothelial-1	Ahnak
Emid1	3.16198e-19	0.329394	0.2	0.029	1.02085e-14	Endothelial-1	Emid1
Cavin3	1.68836e-18	0.853504	0.776	0.312	5.45088e-14	Endothelial-1	Cavin3
Shank3	2.35374e-18	0.273363	0.129	0.014	7.59905e-14	Endothelial-1	Shank3
Eln	3.4366e-18	0.3788	0.424	0.111	1.10951e-13	Endothelial-1	Eln
Tnxb	5.89353e-18	0.757857	0.459	0.13	1.90272e-13	Endothelial-1	Tnxb
Timp2	9.66516e-18	0.851035	0.847	0.484	3.1204e-13	Endothelial-1	Timp2
Dab2	4.52432e-17	0.594543	0.435	0.12	1.46068e-12	Endothelial-1	Dab2
Rgs16	5.16153e-17	1.27629	0.376	0.104	1.6664e-12	Endothelial-1	Rgs16
F2r	6.57284e-16	0.576526	0.365	0.098	2.12204e-11	Endothelial-1	F2r
Igfbp5	1.09392e-15	1.66568	0.671	0.329	3.53173e-11	Endothelial-1	Igfbp5
Rnase4	8.97399e-15	0.949461	0.694	0.349	2.89725e-10	Endothelial-1	Rnase4
Cyyr1	2.72731e-14	0.254775	0.2	0.037	8.80512e-10	Endothelial-1	Cyyr1
Ccn3	3.68065e-14	0.406902	0.188	0.034	1.1883e-09	Endothelial-1	Ccn3
Rcn3	3.19983e-13	0.521547	0.518	0.19	1.03306e-08	Endothelial-1	Rcn3
Itm2a	3.80929e-13	0.591772	0.329	0.095	1.22983e-08	Endothelial-1	Itm2a
Bhlhe40	4.49158e-13	0.872937	0.553	0.229	1.45011e-08	Endothelial-1	Bhlhe40
Cd200	5.87721e-13	0.47922	0.494	0.176	1.89746e-08	Endothelial-1	Cd200
Pla2g7	1.95639e-12	0.664853	0.294	0.083	6.31621e-08	Endothelial-1	Pla2g7
Tnfaip2	3.79696e-12	0.545399	0.224	0.052	1.22585e-07	Endothelial-1	Tnfaip2
Plvap	1.30704e-11	0.261665	0.271	0.071	4.21979e-07	Endothelial-1	Plvap
Cald1	1.90254e-11	0.347781	0.6	0.251	6.14236e-07	Endothelial-1	Cald1
Dusp1	1.94357e-11	0.935378	0.8	0.535	6.27481e-07	Endothelial-1	Dusp1
Dll1	2.03429e-11	0.294313	0.176	0.037	6.5677e-07	Endothelial-1	Dll1
Rnd1	2.33402e-11	0.560788	0.271	0.077	7.53539e-07	Endothelial-1	Rnd1
Col4a1	3.17309e-11	0.594997	0.588	0.277	1.02443e-06	Endothelial-1	Col4a1
Rasgrp2	6.43555e-11	0.456646	0.259	0.071	2.07772e-06	Endothelial-1	Rasgrp2
Fxyd5	6.83576e-11	0.462219	0.588	0.244	2.20692e-06	Endothelial-1	Fxyd5
Ifi27l2a1	4.64038e-10	0.935127	0.412	0.16	1.49815e-05	Endothelial-1	Ifi27l2a
Ebf11	6.50318e-10	0.288593	0.471	0.176	2.09955e-05	Endothelial-1	Ebf1
Aebp1	6.75982e-10	0.352918	0.541	0.239	2.18241e-05	Endothelial-1	Aebp1
Fhl1	1.22192e-09	0.375402	0.424	0.171	3.94498e-05	Endothelial-1	Fhl1
Hes12	1.41036e-09	0.800056	0.659	0.409	4.55336e-05	Endothelial-1	Hes1
Dusp61	1.45799e-09	0.400799	0.376	0.141	4.70712e-05	Endothelial-1	Dusp6
Crip12	1.66584e-09	0.770657	0.8	0.541	5.37816e-05	Endothelial-1	Crip1
Slfn2	1.70399e-09	0.388838	0.224	0.062	5.50132e-05	Endothelial-1	Slfn2
Ptn1	3.31498e-09	0.316994	0.388	0.149	0.000107024	Endothelial-1	Ptn
Tuba1a1	3.69365e-09	0.706431	0.706	0.419	0.00011925	Endothelial-1	Tuba1a
Selenom1	4.06761e-09	0.373878	0.694	0.386	0.000131323	Endothelial-1	Selenom
Rcan1	7.34132e-09	1.03111	0.353	0.143	0.000237015	Endothelial-1	Rcan1
Klf4	1.75846e-08	0.810133	0.741	0.472	0.00056772	Endothelial-1	Klf4
Marcksl1	2.34793e-08	0.356202	0.471	0.234	0.00075803	Endothelial-1	Marcksl1
Malat11	4.26002e-08	0.505633	0.976	0.838	0.00137535	Endothelial-1	Malat1
Cebpd	8.62378e-08	0.358776	0.706	0.432	0.00278419	Endothelial-1	Cebpd
Nid1	1.28063e-07	0.360843	0.435	0.187	0.00413451	Endothelial-1	Nid1
Actb2	3.36375e-07	0.464223	0.988	0.93	0.0108599	Endothelial-1	Actb
Klf2	9.31124e-07	0.755541	0.647	0.407	0.0300613	Endothelial-1	Klf2
Serpine22	1.85476e-06	0.599349	0.541	0.324	0.0598811	Endothelial-1	Serpine2
Slfn5	1.14212e-05	0.361793	0.224	0.088	0.368732	Endothelial-1	Slfn5
Procr	1.87112e-05	0.389774	0.259	0.11	0.60409	Endothelial-1	Procr
Fbln2	1.95634e-05	0.322382	0.271	0.117	0.631604	Endothelial-1	Fbln2
Cdkn1a	0.000114041	0.337789	0.506	0.302	1	Endothelial-1	Cdkn1a
Maff1	0.000173382	0.373747	0.518	0.322	1	Endothelial-1	Maff
Itih5	0.000424863	0.28574	0.376	0.212	1	Endothelial-1	Itih5
Icam11	0.000704967	0.713425	0.365	0.233	1	Endothelial-1	Icam1
Gm12216	0.00407778	0.511721	0.153	0.073	1	Endothelial-1	Gm12216
Plk21	0.00441007	0.375004	0.318	0.207	1	Endothelial-1	Plk2
Nfkbia1	0.00609288	0.480932	0.671	0.569	1	Endothelial-1	Nfkbia
Socs3	0.00732802	0.363604	0.471	0.327	1	Endothelial-1	Socs3
Fabp4	0	5.41948	0.488	0.07	0	Endothelial-2	Fabp4
Rbp71	0	3.76444	0.499	0.016	0	Endothelial-2	Rbp7
Tm4sf11	0	3.73443	0.801	0.126	0	Endothelial-2	Tm4sf1
Aqp11	0	3.59373	0.499	0.038	0	Endothelial-2	Aqp1
Gpihbp11	0	3.33188	0.466	0.018	0	Endothelial-2	Gpihbp1
Plvap1	0	3.2797	0.576	0.031	0	Endothelial-2	Plvap
Flt1	0	3.12899	0.622	0.012	0	Endothelial-2	Flt1
Egfl71	0	3.08568	0.669	0.025	0	Endothelial-2	Egfl7
Pecam11	0	3.03427	0.688	0.028	0	Endothelial-2	Pecam1
Ly6c1	0	3.01301	0.714	0.186	0	Endothelial-2	Ly6c1
Cldn51	0	2.89343	0.381	0.016	0	Endothelial-2	Cldn5
Emcn1	0	2.8364	0.657	0.072	0	Endothelial-2	Emcn
Esam	0	2.71848	0.644	0.045	0	Endothelial-2	Esam
Cav11	0	2.62968	0.745	0.191	0	Endothelial-2	Cav1
Cdh51	0	2.60022	0.623	0.018	0	Endothelial-2	Cdh5
Iigp1	0	2.59058	0.527	0.046	0	Endothelial-2	Iigp1
Cavin21	0	2.48302	0.626	0.05	0	Endothelial-2	Cavin2
Tmem252	0	2.40995	0.381	0.007	0	Endothelial-2	Tmem252
Ptprb1	0	2.39717	0.531	0.01	0	Endothelial-2	Ptprb
Cd93	0	2.33196	0.572	0.018	0	Endothelial-2	Cd93
Scarb1	0	2.32842	0.476	0.041	0	Endothelial-2	Scarb1
Apold11	0	2.27664	0.488	0.031	0	Endothelial-2	Apold1
Mmrn21	0	2.15063	0.563	0.013	0	Endothelial-2	Mmrn2
Ramp21	0	2.13169	0.647	0.134	0	Endothelial-2	Ramp2
Depp11	0	2.11394	0.326	0.023	0	Endothelial-2	Depp1
Sox17	0	2.08791	0.414	0.003	0	Endothelial-2	Sox17
Abcg23	0	2.07415	0.523	0.055	0	Endothelial-2	Abcg2
Adgrf51	0	2.02752	0.524	0.057	0	Endothelial-2	Adgrf5
Kdr1	0	1.99254	0.452	0.019	0	Endothelial-2	Kdr
Slfn51	0	1.98635	0.484	0.057	0	Endothelial-2	Slfn5
Eng1	0	1.98321	0.524	0.065	0	Endothelial-2	Eng
Adgrl4	0	1.97593	0.48	0.005	0	Endothelial-2	Adgrl4
Cd300lg1	0	1.90882	0.43	0.011	0	Endothelial-2	Cd300lg
Gimap61	0	1.88366	0.515	0.037	0	Endothelial-2	Gimap6
Rasip11	0	1.86473	0.484	0.018	0	Endothelial-2	Rasip1
Ecscr1	0	1.86311	0.536	0.053	0	Endothelial-2	Ecscr
Ctla2a	0	1.85909	0.653	0.109	0	Endothelial-2	Ctla2a
Grrp11	0	1.80687	0.43	0.006	0	Endothelial-2	Grrp1
Cyyr11	0	1.74839	0.442	0.005	0	Endothelial-2	Cyyr1
Podxl1	0	1.74039	0.439	0.049	0	Endothelial-2	Podxl
Sox181	0	1.73624	0.423	0.008	0	Endothelial-2	Sox18
S1pr11	0	1.7031	0.42	0.016	0	Endothelial-2	S1pr1
Icam21	0	1.59489	0.409	0.012	0	Endothelial-2	Icam2
Thrsp	0	1.58512	0.319	0.005	0	Endothelial-2	Thrsp
Myct11	0	1.56907	0.407	0.007	0	Endothelial-2	Myct1
Jam2	0	1.55927	0.409	0.036	0	Endothelial-2	Jam2
Ushbp11	0	1.55207	0.404	0.01	0	Endothelial-2	Ushbp1
Gimap41	0	1.4832	0.414	0.02	0	Endothelial-2	Gimap4
Fli11	0	1.40937	0.386	0.032	0	Endothelial-2	Fli1
Fam167b	0	1.40847	0.282	0.005	0	Endothelial-2	Fam167b
C1qtnf9	0	1.33873	0.244	0.003	0	Endothelial-2	C1qtnf9
Tek1	0	1.31193	0.374	0.028	0	Endothelial-2	Tek
Sox71	0	1.28773	0.293	0.009	0	Endothelial-2	Sox7
Clec14a	0	1.26994	0.321	0.007	0	Endothelial-2	Clec14a
Unc45b1	0	1.2622	0.346	0.006	0	Endothelial-2	Unc45b
Robo41	0	1.26158	0.319	0.004	0	Endothelial-2	Robo4
Tie11	0	1.21923	0.351	0.01	0	Endothelial-2	Tie1
Pcdh17	0	1.20423	0.259	0.007	0	Endothelial-2	Pcdh17
Gimap11	0	1.13384	0.331	0.018	0	Endothelial-2	Gimap1
Upp11	0	1.13184	0.29	0.009	0	Endothelial-2	Upp1
Gimap51	0	1.13021	0.301	0.011	0	Endothelial-2	Gimap5
AU021092	0	1.0645	0.271	0.002	0	Endothelial-2	AU021092
Erg1	0	1.04755	0.285	0.005	0	Endothelial-2	Erg
Abcb1a1	0	1.02224	0.285	0.008	0	Endothelial-2	Abcb1a
Gbp4	0	0.993361	0.268	0.006	0	Endothelial-2	Gbp4
Sema7a	0	0.988491	0.241	0.006	0	Endothelial-2	Sema7a
Aplnr	0	0.980532	0.238	0.003	0	Endothelial-2	Aplnr
Rasgrp31	0	0.965235	0.279	0.011	0	Endothelial-2	Rasgrp3
Dll41	0	0.956813	0.254	0.005	0	Endothelial-2	Dll4
Arap31	5.2083e-306	1.00273	0.265	0.012	1.6815e-301	Endothelial-2	Arap3
Srgn	3.38388e-297	1.71403	0.678	0.141	1.09249e-292	Endothelial-2	Srgn
Gpr4	7.27357e-295	0.733014	0.197	0.004	2.34827e-290	Endothelial-2	Gpr4
Gngt21	1.38483e-286	1.51426	0.442	0.057	4.47092e-282	Endothelial-2	Gngt2
Epas1	6.83831e-284	1.99074	0.568	0.113	2.20775e-279	Endothelial-2	Epas1
Ifi47	3.94651e-283	0.941577	0.278	0.017	1.27413e-278	Endothelial-2	Ifi47
Adcy41	3.92587e-273	0.617727	0.191	0.005	1.26747e-268	Endothelial-2	Adcy4
Gng111	6.45444e-254	2.24761	0.678	0.184	2.08382e-249	Endothelial-2	Gng11
St3gal61	1.16659e-253	1.25785	0.389	0.049	3.76634e-249	Endothelial-2	St3gal6
Rgcc	4.27876e-251	2.73963	0.492	0.091	1.3814e-246	Endothelial-2	Rgcc
Ifitm32	5.29799e-240	1.92929	0.926	0.603	1.71046e-235	Endothelial-2	Ifitm3
Vwf	2.30718e-238	1.00035	0.174	0.005	7.44873e-234	Endothelial-2	Vwf
Tnfaip8l11	1.2643e-236	0.710284	0.208	0.01	4.08179e-232	Endothelial-2	Tnfaip8l1
Rnd11	1.54936e-234	2.16817	0.381	0.054	5.00212e-230	Endothelial-2	Rnd1
Mgll2	1.55426e-234	2.0771	0.488	0.096	5.01792e-230	Endothelial-2	Mgll
Ppp1r16b2	1.59892e-229	0.818188	0.244	0.017	5.16212e-225	Endothelial-2	Ppp1r16b
Nos3	7.08868e-229	0.658875	0.17	0.005	2.28858e-224	Endothelial-2	Nos3
Mef2c1	1.09233e-228	1.45251	0.449	0.075	3.52657e-224	Endothelial-2	Mef2c
Cd2001	1.88046e-227	1.83723	0.58	0.146	6.07106e-223	Endothelial-2	Cd200
Mall1	1.18787e-225	0.807513	0.201	0.01	3.83504e-221	Endothelial-2	Mall
Cd36	6.36588e-223	2.49104	0.339	0.042	2.05523e-218	Endothelial-2	Cd36
Igfbp3	3.71066e-217	3.00903	0.446	0.083	1.19799e-212	Endothelial-2	Igfbp3
Lmcd11	3.23993e-216	1.08333	0.307	0.033	1.04601e-211	Endothelial-2	Lmcd1
Shank31	1.21303e-213	0.593685	0.151	0.004	3.91628e-209	Endothelial-2	Shank3
Palmd	1.16516e-210	0.999462	0.273	0.027	3.76173e-206	Endothelial-2	Palmd
Sparcl1	1.257e-209	1.58049	0.699	0.208	4.05822e-205	Endothelial-2	Sparcl1
Selp	1.22596e-207	2.06237	0.16	0.006	3.95803e-203	Endothelial-2	Selp
Rapgef51	2.06263e-204	1.11182	0.298	0.035	6.6592e-200	Endothelial-2	Rapgef5
Stc11	5.11053e-204	1.11863	0.23	0.018	1.64994e-199	Endothelial-2	Stc1
Igfbp7	9.99327e-204	2.29879	0.872	0.455	3.22633e-199	Endothelial-2	Igfbp7
Slc43a31	2.55817e-201	1.29239	0.413	0.071	8.25905e-197	Endothelial-2	Slc43a3
Meox11	2.44463e-196	0.72609	0.209	0.014	7.89249e-192	Endothelial-2	Meox1
Bcl6b1	3.64084e-194	0.662175	0.159	0.006	1.17545e-189	Endothelial-2	Bcl6b
Thbd1	3.13298e-183	1.22826	0.477	0.102	1.01148e-178	Endothelial-2	Thbd
Tcim3	1.15947e-182	2.05994	0.476	0.119	3.74336e-178	Endothelial-2	Tcim
BC028528	7.26267e-181	1.32372	0.314	0.045	2.34475e-176	Endothelial-2	BC028528
Ifi203	2.35298e-179	1.14909	0.403	0.075	7.59659e-175	Endothelial-2	Ifi203
Sema3g	8.19719e-179	0.659627	0.117	0.002	2.64646e-174	Endothelial-2	Sema3g
Tcf15	2.0084e-176	1.35966	0.283	0.037	6.48413e-172	Endothelial-2	Tcf15
Cyp26b1	1.02986e-168	1.08082	0.201	0.017	3.32492e-164	Endothelial-2	Cyp26b1
Cd34	3.01665e-168	1.50072	0.555	0.159	9.73924e-164	Endothelial-2	Cd34
B2m6	1.82272e-166	1.24822	0.975	0.919	5.88466e-162	Endothelial-2	B2m
Plk22	1.4833e-164	2.20392	0.55	0.18	4.78883e-160	Endothelial-2	Plk2
Gja11	2.43489e-162	1.77603	0.46	0.118	7.86103e-158	Endothelial-2	Gja1
Rsad2	3.36242e-160	0.815127	0.227	0.024	1.08556e-155	Endothelial-2	Rsad2
1941-09-01	7.43221e-159	0.928591	0.258	0.033	2.39949e-154	Endothelial-2	2024-09-04
Sparc	8.23851e-155	1.1318	0.9	0.457	2.6598e-150	Endothelial-2	Sparc
Tspan71	1.55625e-152	1.39977	0.336	0.065	5.02436e-148	Endothelial-2	Tspan7
Ebf12	3.49085e-146	1.29714	0.523	0.15	1.12702e-141	Endothelial-2	Ebf1
Ly6a1	1.9758e-145	1.73623	0.729	0.346	6.37886e-141	Endothelial-2	Ly6a
Tsc22d1	4.85915e-143	2.30285	0.717	0.417	1.56878e-138	Endothelial-2	Tsc22d1
Ifitm21	2.3563e-139	1.42534	0.866	0.641	7.60731e-135	Endothelial-2	Ifitm2
Hspb13	2.7591e-135	1.91377	0.894	0.724	8.90775e-131	Endothelial-2	Hspb1
Klf21	3.89587e-134	2.26921	0.702	0.385	1.25778e-129	Endothelial-2	Klf2
Tinagl11	4.44706e-130	1.76809	0.548	0.218	1.43573e-125	Endothelial-2	Tinagl1
Ifi44	2.31439e-128	0.503706	0.131	0.008	7.472e-124	Endothelial-2	Ifi44
Rgs161	1.41052e-122	1.65717	0.353	0.086	4.55386e-118	Endothelial-2	Rgs16
Bcam1	3.63305e-122	1.3022	0.457	0.144	1.17293e-117	Endothelial-2	Bcam
Lrg11	8.79042e-118	1.93223	0.244	0.043	2.83799e-113	Endothelial-2	Lrg1
Ednrb	5.36343e-116	0.754973	0.213	0.03	1.73158e-111	Endothelial-2	Ednrb
Isg15	4.71911e-115	1.19412	0.363	0.092	1.52356e-110	Endothelial-2	Isg15
Procr1	5.12754e-108	1.32877	0.354	0.091	1.65543e-103	Endothelial-2	Procr
Timp32	7.22401e-108	1.56556	0.697	0.417	2.33227e-103	Endothelial-2	Timp3
Cavin31	5.95159e-106	1.20391	0.637	0.289	1.92147e-101	Endothelial-2	Cavin3
H2-Q71	3.50125e-99	0.987505	0.368	0.106	1.13038e-94	Endothelial-2	H2-Q7
Pltp	6.12518e-98	1.48931	0.508	0.213	1.97751e-93	Endothelial-2	Pltp
Ddah12	3.97422e-96	0.460361	0.109	0.008	1.28308e-91	Endothelial-2	Ddah1
Plpp3	6.15947e-94	1.35071	0.629	0.323	1.98859e-89	Endothelial-2	Plpp3
AW112010	6.02159e-90	1.17235	0.311	0.084	1.94407e-85	Endothelial-2	AW112010
Emp11	1.14236e-87	1.52573	0.57	0.254	3.6881e-83	Endothelial-2	Emp1
Gja4	3.58122e-86	0.924441	0.156	0.022	1.1562e-81	Endothelial-2	Gja4
Cst3	1.59626e-85	0.701181	0.916	0.871	5.15352e-81	Endothelial-2	Cst3
Sncg1	1.22431e-83	0.655517	0.24	0.051	3.9527e-79	Endothelial-2	Sncg
Vim1	5.34467e-82	1.07023	0.75	0.389	1.72553e-77	Endothelial-2	Vim
Ndrg11	6.51708e-78	1.12586	0.488	0.217	2.10404e-73	Endothelial-2	Ndrg1
Gm13889	8.67308e-77	0.873032	0.314	0.09	2.8001e-72	Endothelial-2	Gm13889
Cxcl12	1.34369e-75	1.59608	0.48	0.216	4.33811e-71	Endothelial-2	Cxcl12
Hspa1a2	2.01308e-75	1.93998	0.75	0.576	6.49922e-71	Endothelial-2	Hspa1a
Adamts1	2.68782e-75	1.45989	0.501	0.23	8.67762e-71	Endothelial-2	Adamts1
Selenop1	3.08821e-75	0.873661	0.725	0.495	9.97028e-71	Endothelial-2	Selenop
Nrp22	7.30017e-75	0.897769	0.265	0.071	2.35686e-70	Endothelial-2	Nrp2
Nfkbia2	2.30216e-74	1.50681	0.742	0.555	7.43253e-70	Endothelial-2	Nfkbia
Tmsb102	3.82181e-74	0.755088	0.823	0.556	1.23387e-69	Endothelial-2	Tmsb10
Ramp31	9.21178e-70	0.476779	0.141	0.022	2.97402e-65	Endothelial-2	Ramp3
Gm11730	2.86713e-69	0.719597	0.159	0.029	9.25653e-65	Endothelial-2	Gm11730
Vegfc	6.25216e-68	0.526869	0.113	0.015	2.01851e-63	Endothelial-2	Vegfc
Pcp4l12	1.10855e-66	0.98439	0.344	0.126	3.57895e-62	Endothelial-2	Pcp4l1
Actb3	2.76283e-66	1.13606	0.958	0.928	8.9198e-62	Endothelial-2	Actb
St8sia4	2.42717e-65	0.473602	0.155	0.028	7.83611e-61	Endothelial-2	St8sia4
Ackr1	1.4914e-64	1.50959	0.113	0.016	4.81499e-60	Endothelial-2	Ackr1
Socs31	2.42458e-64	1.28073	0.568	0.309	7.82777e-60	Endothelial-2	Socs3
Nrarp	5.72012e-63	0.600817	0.185	0.042	1.84674e-58	Endothelial-2	Nrarp
Col4a11	1.28519e-59	1.44099	0.487	0.263	4.14922e-55	Endothelial-2	Col4a1
Stmn22	1.34031e-59	0.704124	0.131	0.022	4.3272e-55	Endothelial-2	Stmn2
Rgs5	3.2667e-59	1.54223	0.19	0.046	1.05465e-54	Endothelial-2	Rgs5
Dusp11	5.13362e-57	1.14361	0.697	0.524	1.65739e-52	Endothelial-2	Dusp1
Ch25h	8.01641e-57	0.541193	0.109	0.016	2.5881e-52	Endothelial-2	Ch25h
Fxyd51	2.27403e-54	0.930111	0.477	0.228	7.34172e-50	Endothelial-2	Fxyd5
Mustn1	1.68889e-53	0.706553	0.301	0.105	5.45257e-49	Endothelial-2	Mustn1
Dab21	2.22371e-53	0.918605	0.3	0.108	7.17924e-49	Endothelial-2	Dab2
Txnip3	9.50643e-52	1.04656	0.642	0.445	3.06915e-47	Endothelial-2	Txnip
Ier31	6.37028e-51	1.40203	0.633	0.45	2.05664e-46	Endothelial-2	Ier3
Stab11	7.56639e-51	0.358675	0.156	0.035	2.44281e-46	Endothelial-2	Stab1
Bhlhe401	3.22929e-48	1.03565	0.427	0.216	1.04258e-43	Endothelial-2	Bhlhe40
Dll11	5.83836e-48	0.641893	0.137	0.03	1.88492e-43	Endothelial-2	Dll1
Gm122161	1.12347e-47	0.991696	0.205	0.063	3.62711e-43	Endothelial-2	Gm12216
Gadd45g	2.10405e-46	0.796636	0.664	0.507	6.79293e-42	Endothelial-2	Gadd45g
Cdkn1a1	1.19881e-45	1.14855	0.495	0.289	3.87035e-41	Endothelial-2	Cdkn1a
Csf2rb	3.35229e-44	0.489544	0.141	0.033	1.08229e-39	Endothelial-2	Csf2rb
Akap122	1.24093e-43	1.12485	0.289	0.117	4.00634e-39	Endothelial-2	Akap12
Gda	4.86157e-43	0.489544	0.148	0.037	1.56956e-38	Endothelial-2	Gda
Plaur2	9.25163e-43	0.728842	0.236	0.084	2.98689e-38	Endothelial-2	Plaur
Csf2rb2	8.14125e-42	0.379644	0.137	0.032	2.6284e-37	Endothelial-2	Csf2rb2
Dusp62	1.73825e-41	0.784856	0.303	0.13	5.61195e-37	Endothelial-2	Dusp6
Dusp21	4.7456e-41	0.6032	0.149	0.039	1.53212e-36	Endothelial-2	Dusp2
Hes13	9.37983e-41	1.33244	0.55	0.4	3.02828e-36	Endothelial-2	Hes1
Fbln21	2.8968e-40	0.843823	0.266	0.107	9.35232e-36	Endothelial-2	Fbln2
Mcam1	8.92098e-40	0.400277	0.16	0.044	2.88014e-35	Endothelial-2	Mcam
2024-06-03	1.75062e-38	0.735825	0.799	0.678	5.65187e-34	Endothelial-2	Jun
Cyp4b11	2.62412e-38	0.774732	0.128	0.032	8.47196e-34	Endothelial-2	Cyp4b1
Clu4	4.38047e-38	1.26551	0.361	0.196	1.41423e-33	Endothelial-2	Clu
Igfbp41	9.45467e-38	0.649251	0.509	0.267	3.05244e-33	Endothelial-2	Igfbp4
Cebpd1	1.20143e-37	0.778014	0.609	0.42	3.87881e-33	Endothelial-2	Cebpd
Mgp	2.57426e-37	0.297145	0.527	0.299	8.31099e-33	Endothelial-2	Mgp
Rcan11	9.95179e-36	1.23814	0.286	0.134	3.21294e-31	Endothelial-2	Rcan1
Zfp361	5.35483e-34	1.01009	0.676	0.548	1.72881e-29	Endothelial-2	Zfp36
Fos2	1.6083e-33	0.654199	0.77	0.649	5.1924e-29	Endothelial-2	Fos
Ptpre1	3.68277e-32	0.587002	0.138	0.041	1.18898e-27	Endothelial-2	Ptpre
Prss231	4.48898e-32	0.928325	0.353	0.191	1.44927e-27	Endothelial-2	Prss23
Malat12	8.84745e-30	0.442569	0.932	0.832	2.8564e-25	Endothelial-2	Malat1
Vwa1	2.42179e-28	0.489587	0.241	0.107	7.81875e-24	Endothelial-2	Vwa1
Vcam1	2.48175e-27	1.03963	0.191	0.078	8.01232e-23	Endothelial-2	Vcam1
Ier5	3.2546e-27	0.52846	0.536	0.363	1.05075e-22	Endothelial-2	Ier5
Edn12	3.76923e-27	0.919091	0.165	0.064	1.2169e-22	Endothelial-2	Edn1
Serpinh1	1.01113e-25	0.398789	0.593	0.391	3.26443e-21	Endothelial-2	Serpinh1
Icam12	1.15537e-25	1.18819	0.365	0.223	3.7301e-21	Endothelial-2	Icam1
Bcr1	2.78133e-25	0.868185	0.237	0.118	8.97953e-21	Endothelial-2	Bcr
Neurl3	9.96564e-25	0.517766	0.126	0.041	3.21741e-20	Endothelial-2	Neurl3
Kctd121	4.34388e-24	0.416752	0.307	0.164	1.40242e-19	Endothelial-2	Kctd12
Efhd1	2.55162e-23	0.371293	0.124	0.042	8.23789e-19	Endothelial-2	Efhd1
Ifit1	6.17631e-23	0.343158	0.124	0.043	1.99402e-18	Endothelial-2	Ifit1
Slfn21	3.06008e-22	0.288413	0.149	0.057	9.87946e-18	Endothelial-2	Slfn2
Klf41	5.29645e-22	0.690288	0.576	0.466	1.70996e-17	Endothelial-2	Klf4
Adamts4	4.64097e-21	0.811651	0.17	0.073	1.49834e-16	Endothelial-2	Adamts4
Ahnak1	1.18621e-20	0.538929	0.603	0.453	3.82967e-16	Endothelial-2	Ahnak
Tnfaip21	4.41595e-20	0.269259	0.128	0.047	1.42569e-15	Endothelial-2	Tnfaip2
Hspa1b3	4.02223e-17	1.11029	0.614	0.555	1.29858e-12	Endothelial-2	Hspa1b
Rasgrp21	1.03737e-16	0.389108	0.151	0.067	3.34916e-12	Endothelial-2	Rasgrp2
Hmox1	1.15374e-16	1.19851	0.304	0.188	3.72486e-12	Endothelial-2	Hmox1
Cd59a2	1.6988e-15	0.273426	0.238	0.131	5.48458e-11	Endothelial-2	Cd59a
Sat11	6.50191e-15	0.608666	0.682	0.684	2.09914e-10	Endothelial-2	Sat1
Atf33	2.66401e-13	0.592861	0.635	0.562	8.60076e-09	Endothelial-2	Atf3
Pam1	8.08415e-13	0.973833	0.367	0.282	2.60997e-08	Endothelial-2	Pam
Mia3	2.67814e-12	0.860344	0.05	0.151	8.64637e-08	Endothelial-2	Mia
S100a104	3.30342e-12	0.262191	0.696	0.563	1.06651e-07	Endothelial-2	S100a10
Ppp1r15a	3.90006e-12	0.689286	0.529	0.489	1.25914e-07	Endothelial-2	Ppp1r15a
Id31	2.83926e-11	0.356192	0.674	0.637	9.16654e-07	Endothelial-2	Id3
Itm2a1	3.20512e-11	0.400248	0.166	0.092	1.03477e-06	Endothelial-2	Itm2a
Sox43	1.26685e-10	0.659781	0.283	0.207	4.09002e-06	Endothelial-2	Sox4
Id12	8.8042e-10	0.534856	0.483	0.398	2.84244e-05	Endothelial-2	Id1
F2r1	1.1276e-08	0.32649	0.162	0.095	0.000364046	Endothelial-2	F2r
Pim1	6.41924e-07	0.438583	0.304	0.23	0.0207245	Endothelial-2	Pim1
Hbegf2	6.57662e-07	0.563663	0.319	0.256	0.0212326	Endothelial-2	Hbegf
Gem	1.1463e-06	0.532313	0.291	0.224	0.0370082	Endothelial-2	Gem
Nr4a2	5.1796e-06	0.358452	0.259	0.201	0.167223	Endothelial-2	Nr4a2
Angptl4	0.000245478	1.10953	0.135	0.099	1	Endothelial-2	Angptl4
Il6	0.00264481	0.637383	0.121	0.09	1	Endothelial-2	Il6
Dnajb13	0.00322022	0.254737	0.54	0.551	1	Endothelial-2	Dnajb1
Gsn	0	4.70633	0.987	0.519	0	Fibroblast-1	Gsn
Dcn	0	3.90722	0.988	0.36	0	Fibroblast-1	Dcn
Igfbp6	0	3.90308	0.859	0.07	0	Fibroblast-1	Igfbp6
Col3a1	0	3.80094	0.911	0.116	0	Fibroblast-1	Col3a1
Apod1	0	3.71544	0.544	0.044	0	Fibroblast-1	Apod
Serping1	0	3.48632	0.948	0.119	0	Fibroblast-1	Serping1
Clec3b	0	3.3746	0.587	0.033	0	Fibroblast-1	Clec3b
Col1a2	0	3.29646	0.924	0.112	0	Fibroblast-1	Col1a2
Mgp1	0	3.1298	0.753	0.196	0	Fibroblast-1	Mgp
Col1a1	0	3.07407	0.861	0.088	0	Fibroblast-1	Col1a1
Sult1e1	0	3.05975	0.414	0.013	0	Fibroblast-1	Sult1e1
Igf1	0	2.97794	0.653	0.058	0	Fibroblast-1	Igf1
Dpt	0	2.96211	0.575	0.018	0	Fibroblast-1	Dpt
Mfap5	0	2.84279	0.707	0.051	0	Fibroblast-1	Mfap5
Inmt	0	2.74544	0.45	0.11	0	Fibroblast-1	Inmt
C3	0	2.74532	0.447	0.023	0	Fibroblast-1	C3
Penk	0	2.74499	0.696	0.067	0	Fibroblast-1	Penk
Bgn	0	2.71247	0.803	0.125	0	Fibroblast-1	Bgn
Rarres2	0	2.5922	0.822	0.125	0	Fibroblast-1	Rarres2
S100a61	0	2.56675	0.99	0.457	0	Fibroblast-1	S100a6
Efemp1	0	2.56217	0.702	0.088	0	Fibroblast-1	Efemp1
Serpinf1	0	2.54093	0.685	0.051	0	Fibroblast-1	Serpinf1
Lum	0	2.51188	0.496	0.015	0	Fibroblast-1	Lum
Nbl1	0	2.49856	0.757	0.271	0	Fibroblast-1	Nbl1
Fbln1	0	2.49149	0.584	0.03	0	Fibroblast-1	Fbln1
Timp21	0	2.48098	0.902	0.372	0	Fibroblast-1	Timp2
Lgals11	0	2.46277	0.947	0.237	0	Fibroblast-1	Lgals1
Meg31	0	2.4285	0.571	0.07	0	Fibroblast-1	Meg3
Fstl1	0	2.41477	0.73	0.12	0	Fibroblast-1	Fstl1
Ifitm1	0	2.33509	0.428	0.083	0	Fibroblast-1	Ifitm1
Gfpt2	0	2.33067	0.439	0.038	0	Fibroblast-1	Gfpt2
Ecm1	0	2.30893	0.685	0.135	0	Fibroblast-1	Ecm1
Tnfaip6	0	2.30497	0.296	0.02	0	Fibroblast-1	Tnfaip6
Sparc1	0	2.28882	0.959	0.361	0	Fibroblast-1	Sparc
Pi16	0	2.27429	0.382	0.021	0	Fibroblast-1	Pi16
Pcolce	0	2.271	0.621	0.061	0	Fibroblast-1	Pcolce
Fst	0	2.24729	0.43	0.046	0	Fibroblast-1	Fst
Serpinh11	0	2.2264	0.881	0.275	0	Fibroblast-1	Serpinh1
Col6a1	0	2.1705	0.737	0.072	0	Fibroblast-1	Col6a1
Gas1	0	2.16992	0.477	0.056	0	Fibroblast-1	Gas1
Tcf21	0	2.16389	0.674	0.055	0	Fibroblast-1	Tcf21
Olfml3	0	2.11819	0.573	0.053	0	Fibroblast-1	Olfml3
Igfbp42	0	2.07036	0.704	0.169	0	Fibroblast-1	Igfbp4
Entpd2	0	2.04792	0.664	0.102	0	Fibroblast-1	Entpd2
Matn2	0	2.04136	0.631	0.086	0	Fibroblast-1	Matn2
Ly6a2	0	2.00937	0.787	0.261	0	Fibroblast-1	Ly6a
Ogn	0	1.97066	0.533	0.05	0	Fibroblast-1	Ogn
Cygb	0	1.93415	0.598	0.055	0	Fibroblast-1	Cygb
Ccdc80	0	1.93098	0.494	0.06	0	Fibroblast-1	Ccdc80
Mmp2	0	1.9237	0.565	0.044	0	Fibroblast-1	Mmp2
Plpp31	0	1.9216	0.738	0.238	0	Fibroblast-1	Plpp3
Ltbp41	0	1.86821	0.784	0.235	0	Fibroblast-1	Ltbp4
Selenom2	0	1.8463	0.796	0.275	0	Fibroblast-1	Selenom
Fbn1	0	1.8313	0.469	0.051	0	Fibroblast-1	Fbn1
Col6a2	0	1.79967	0.62	0.056	0	Fibroblast-1	Col6a2
Aebp11	0	1.78842	0.61	0.139	0	Fibroblast-1	Aebp1
Tmsb103	0	1.78353	0.944	0.474	0	Fibroblast-1	Tmsb10
Htra3	0	1.77964	0.485	0.019	0	Fibroblast-1	Htra3
Cebpd2	0	1.77454	0.78	0.338	0	Fibroblast-1	Cebpd
Tnxb1	0	1.77132	0.516	0.027	0	Fibroblast-1	Tnxb
Dpep1	0	1.76708	0.4	0.013	0	Fibroblast-1	Dpep1
Rbp11	0	1.75562	0.743	0.236	0	Fibroblast-1	Rbp1
Rnase41	0	1.75148	0.706	0.254	0	Fibroblast-1	Rnase4
Emp3	0	1.75064	0.747	0.176	0	Fibroblast-1	Emp3
Pdgfra	0	1.72284	0.578	0.03	0	Fibroblast-1	Pdgfra
Col5a2	0	1.67246	0.549	0.044	0	Fibroblast-1	Col5a2
Tuba1a2	0	1.66619	0.779	0.323	0	Fibroblast-1	Tuba1a
Has1	0	1.6591	0.254	0.017	0	Fibroblast-1	Has1
Nid11	0	1.65608	0.561	0.086	0	Fibroblast-1	Nid1
Cd302	0	1.63484	0.604	0.079	0	Fibroblast-1	Cd302
Rcn31	0	1.61945	0.599	0.08	0	Fibroblast-1	Rcn3
Lsp1	0	1.5811	0.494	0.068	0	Fibroblast-1	Lsp1
Tppp32	0	1.57369	0.584	0.119	0	Fibroblast-1	Tppp3
Islr	0	1.54677	0.521	0.057	0	Fibroblast-1	Islr
Col15a1	0	1.53998	0.482	0.063	0	Fibroblast-1	Col15a1
Col6a3	0	1.5376	0.424	0.089	0	Fibroblast-1	Col6a3
S100a105	0	1.5105	0.904	0.481	0	Fibroblast-1	S100a10
Cd341	0	1.50775	0.587	0.078	0	Fibroblast-1	Cd34
Ahnak2	0	1.46253	0.814	0.367	0	Fibroblast-1	Ahnak
Ifitm22	0	1.44358	0.903	0.59	0	Fibroblast-1	Ifitm2
Crispld2	0	1.44071	0.523	0.073	0	Fibroblast-1	Crispld2
Cd248	0	1.43214	0.409	0.017	0	Fibroblast-1	Cd248
Vim2	0	1.42117	0.898	0.282	0	Fibroblast-1	Vim
Mmp23	0	1.4186	0.425	0.022	0	Fibroblast-1	Mmp23
Ptgis	0	1.39477	0.452	0.04	0	Fibroblast-1	Ptgis
Itih51	0	1.38389	0.513	0.13	0	Fibroblast-1	Itih5
Plat	0	1.38269	0.454	0.066	0	Fibroblast-1	Plat
Gdf10	0	1.37737	0.376	0.019	0	Fibroblast-1	Gdf10
Tmem100	0	1.36633	0.359	0.03	0	Fibroblast-1	Tmem100
Scara5	0	1.358	0.296	0.005	0	Fibroblast-1	Scara5
Fxyd1	0	1.31161	0.746	0.121	0	Fibroblast-1	Fxyd1
Lox	0	1.30341	0.381	0.038	0	Fibroblast-1	Lox
Emp12	0	1.26758	0.608	0.187	0	Fibroblast-1	Emp1
Abi3bp1	0	1.24801	0.439	0.045	0	Fibroblast-1	Abi3bp
Cilp	0	1.22247	0.221	0.004	0	Fibroblast-1	Cilp
Cavin32	0	1.21128	0.698	0.21	0	Fibroblast-1	Cavin3
Cyba	0	1.20834	0.725	0.254	0	Fibroblast-1	Cyba
Medag	0	1.18719	0.401	0.039	0	Fibroblast-1	Medag
Pla1a	0	1.11846	0.317	0.019	0	Fibroblast-1	Pla1a
Osr2	0	1.11809	0.367	0.043	0	Fibroblast-1	Osr2
Sfrp1	0	1.09587	0.333	0.043	0	Fibroblast-1	Sfrp1
Pmepa1	0	1.0582	0.485	0.113	0	Fibroblast-1	Pmepa1
Ly6c11	0	1.0354	0.579	0.129	0	Fibroblast-1	Ly6c1
Igfbp71	0	0.966296	0.937	0.361	0	Fibroblast-1	Igfbp7
Wt1	0	0.915083	0.291	0.017	0	Fibroblast-1	Wt1
Smim41	0	0.908832	0.239	0.01	0	Fibroblast-1	Smim41
Cpxm1	0	0.816368	0.227	0.006	0	Fibroblast-1	Cpxm1
Nupr13	0	0.789102	0.768	0.28	0	Fibroblast-1	Nupr1
Ifi205	0	0.755381	0.211	0.004	0	Fibroblast-1	Ifi205
Pmp221	0	0.25245	0.698	0.214	0	Fibroblast-1	Pmp22
Fbln51	6.53016e-308	0.869454	0.334	0.044	2.10826e-303	Fibroblast-1	Fbln5
Ugdh	1.43122e-305	2.32836	0.442	0.112	4.6207e-301	Fibroblast-1	Ugdh
Col6a5	3.77454e-305	1.12067	0.198	0.004	1.21861e-300	Fibroblast-1	Col6a5
Ifitm33	2.16031e-299	0.948453	0.935	0.542	6.97458e-295	Fibroblast-1	Ifitm3
Col14a1	1.9988e-297	1.02469	0.261	0.022	6.45312e-293	Fibroblast-1	Col14a1
Pcolce2	1.89356e-293	0.867935	0.19	0.003	6.11336e-289	Fibroblast-1	Pcolce2
Htra1	2.31076e-289	1.27247	0.412	0.094	7.46028e-285	Fibroblast-1	Htra1
Gadd45g1	9.61242e-289	2.10512	0.769	0.449	3.10337e-284	Fibroblast-1	Gadd45g
Mfap4	1.00975e-283	2.14952	0.258	0.024	3.25998e-279	Fibroblast-1	Mfap4
Cfh	8.79174e-278	1.24868	0.439	0.11	2.83841e-273	Fibroblast-1	Cfh
Wnt2	4.04127e-276	1.45996	0.258	0.026	1.30472e-271	Fibroblast-1	Wnt2
Fxyd52	2.70151e-271	0.98746	0.549	0.163	8.72181e-267	Fibroblast-1	Fxyd5
Cxcl121	2.84267e-271	1.61281	0.511	0.16	9.17756e-267	Fibroblast-1	Cxcl12
Fn1	1.17177e-270	1.68146	0.325	0.054	3.78305e-266	Fibroblast-1	Fn1
Cald11	1.34573e-270	0.473222	0.577	0.165	4.3447e-266	Fibroblast-1	Cald1
Sfrp2	1.18634e-269	1.55976	0.295	0.041	3.83011e-265	Fibroblast-1	Sfrp2
Csf1	5.53472e-268	1.55159	0.32	0.055	1.78688e-263	Fibroblast-1	Csf1
Socs32	1.18413e-266	1.63934	0.618	0.248	3.82296e-262	Fibroblast-1	Socs3
Rian1	1.41931e-265	0.828489	0.244	0.022	4.58224e-261	Fibroblast-1	Rian
Hsd11b1	8.08547e-264	1.09809	0.204	0.011	2.6104e-259	Fibroblast-1	Hsd11b1
Ramp22	2.54552e-258	0.677149	0.439	0.099	8.2182e-254	Fibroblast-1	Ramp2
Fbln22	7.23553e-257	0.975979	0.333	0.059	2.33599e-252	Fibroblast-1	Fbln2
Rspo3	2.02508e-254	1.01537	0.252	0.027	6.53796e-250	Fibroblast-1	Rspo3
Ccl11	8.7615e-252	1.74862	0.28	0.039	2.82865e-247	Fibroblast-1	Ccl11
Ifi27l2a2	3.55149e-251	1.20377	0.406	0.095	1.1466e-246	Fibroblast-1	Ifi27l2a
Spon1	1.50772e-247	0.839342	0.25	0.029	4.86766e-243	Fibroblast-1	Spon1
Has2	1.57418e-246	0.743022	0.17	0.005	5.08223e-242	Fibroblast-1	Has2
Lrrn4cl1	2.29562e-246	0.68568	0.182	0.008	7.4114e-242	Fibroblast-1	Lrrn4cl
Alpl	9.04314e-240	0.965743	0.3	0.053	2.91958e-235	Fibroblast-1	Alpl
Sparcl11	2.08328e-238	0.883193	0.543	0.163	6.72586e-234	Fibroblast-1	Sparcl1
Ifi204	1.16399e-236	0.859497	0.278	0.042	3.75795e-232	Fibroblast-1	Ifi204
Mfge8	1.85658e-236	1.69289	0.594	0.26	5.99397e-232	Fibroblast-1	Mfge8
Lbp1	9.8422e-236	0.980054	0.359	0.081	3.17755e-231	Fibroblast-1	Lbp
Ptx3	4.81182e-235	2.07161	0.189	0.012	1.5535e-230	Fibroblast-1	Ptx3
Itgbl1	3.51282e-232	0.920824	0.194	0.013	1.13411e-227	Fibroblast-1	Itgbl1
Aspn	4.67463e-227	1.04991	0.272	0.041	1.5092e-222	Fibroblast-1	Aspn
Adamts5	9.80081e-225	0.988674	0.251	0.035	3.16419e-220	Fibroblast-1	Adamts5
Postn	5.89771e-221	1.1667	0.251	0.035	1.90408e-216	Fibroblast-1	Postn
Serpina3n2	1.19325e-220	0.924455	0.267	0.041	3.8524e-216	Fibroblast-1	Serpina3n
Gm48898	7.97879e-215	0.913105	0.207	0.021	2.57595e-210	Fibroblast-1	Gm48898
Thbd2	6.79797e-212	1.67995	0.332	0.075	2.19473e-207	Fibroblast-1	Thbd
Klf42	7.04718e-210	1.2523	0.713	0.409	2.27518e-205	Fibroblast-1	Klf4
Selenop2	2.26637e-208	0.430548	0.77	0.441	7.31699e-204	Fibroblast-1	Selenop
Akap123	1.10305e-203	0.719525	0.332	0.075	3.56118e-199	Fibroblast-1	Akap12
Cxcl14	7.32489e-202	2.3045	0.376	0.109	2.36484e-197	Fibroblast-1	Cxcl14
Wfdc1	8.99653e-199	0.874234	0.261	0.046	2.90453e-194	Fibroblast-1	Wfdc1
Myoc	1.86759e-198	1.39509	0.134	0.003	6.02952e-194	Fibroblast-1	Myoc
Ebf13	9.52678e-194	0.912441	0.404	0.116	3.07572e-189	Fibroblast-1	Ebf1
Pi15	1.41644e-193	0.717349	0.175	0.014	4.57298e-189	Fibroblast-1	Pi15
Gpc3	2.57448e-193	0.980485	0.225	0.033	8.3117e-189	Fibroblast-1	Gpc3
Mdk	2.64291e-193	0.919031	0.237	0.039	8.53264e-189	Fibroblast-1	Mdk
Crip13	7.54226e-193	0.422441	0.822	0.467	2.43502e-188	Fibroblast-1	Crip1
Gpx31	5.5451e-192	2.6591	0.541	0.277	1.79023e-187	Fibroblast-1	Gpx3
Osr11	4.01933e-183	1.01698	0.194	0.023	1.29764e-178	Fibroblast-1	Osr1
Vegfd	2.99682e-182	0.57999	0.149	0.009	9.67522e-178	Fibroblast-1	Vegfd
Ptn2	6.93994e-182	1.6952	0.342	0.098	2.24056e-177	Fibroblast-1	Ptn
Eln1	3.35531e-180	1.57778	0.289	0.066	1.08326e-175	Fibroblast-1	Eln
Rorb	2.08127e-178	1.52285	0.259	0.055	6.71936e-174	Fibroblast-1	Rorb
Col4a12	4.15531e-172	0.722916	0.519	0.213	1.34154e-167	Fibroblast-1	Col4a1
Abca8a1	3.55034e-171	0.574179	0.168	0.016	1.14623e-166	Fibroblast-1	Abca8a
F31	8.74951e-170	0.666381	0.286	0.069	2.82478e-165	Fibroblast-1	F3
Col12a1	2.29107e-168	0.826735	0.209	0.033	7.39672e-164	Fibroblast-1	Col12a1
Cpxm2	1.3976e-166	0.776243	0.223	0.039	4.51215e-162	Fibroblast-1	Cpxm2
Vcam11	6.87278e-165	0.838348	0.237	0.045	2.21888e-160	Fibroblast-1	Vcam1
Wif1	3.68438e-164	2.06219	0.237	0.048	1.1895e-159	Fibroblast-1	Wif1
Thbs11	6.48578e-161	1.75663	0.407	0.153	2.09393e-156	Fibroblast-1	Thbs1
Cebpb	6.94653e-159	0.854242	0.771	0.512	2.24269e-154	Fibroblast-1	Cebpb
Lpl	9.681e-157	1.24144	0.285	0.078	3.12551e-152	Fibroblast-1	Lpl
Dner1	5.71376e-156	0.651983	0.163	0.019	1.84469e-151	Fibroblast-1	Dner
Dusp12	2.78275e-151	1.28412	0.722	0.486	8.9841e-147	Fibroblast-1	Dusp1
Coch	1.34243e-149	0.745278	0.131	0.01	4.33403e-145	Fibroblast-1	Coch
Angpt4	1.03828e-146	0.543264	0.132	0.011	3.3521e-142	Fibroblast-1	Angpt4
Il331	1.19181e-144	0.987981	0.319	0.102	3.84777e-140	Fibroblast-1	Il33
Ifi202b	1.65252e-144	0.576936	0.162	0.021	5.33517e-140	Fibroblast-1	Ifi202b
Fxyd62	3.11682e-143	0.586462	0.249	0.058	1.00626e-138	Fibroblast-1	Fxyd6
Ccl7	4.64614e-143	1.41481	0.269	0.071	1.50001e-138	Fibroblast-1	Ccl7
Gem1	4.71387e-140	0.841277	0.429	0.173	1.52187e-135	Fibroblast-1	Gem
Fndc11	6.46889e-139	0.542854	0.136	0.014	2.08848e-134	Fibroblast-1	Fndc1
Adamts11	4.97384e-138	0.754226	0.458	0.193	1.6058e-133	Fibroblast-1	Adamts1
Il61	1.17491e-135	1.06622	0.232	0.054	3.79321e-131	Fibroblast-1	Il6
Ptgs21	2.89394e-134	1.18189	0.261	0.07	9.34309e-130	Fibroblast-1	Ptgs2
Srd5a2	3.47041e-134	0.809094	0.157	0.022	1.12042e-129	Fibroblast-1	Srd5a2
Itm2a2	5.15138e-134	0.67414	0.238	0.058	1.66312e-129	Fibroblast-1	Itm2a
Notum	2.59327e-132	0.494451	0.127	0.012	8.37238e-128	Fibroblast-1	Notum
Pdlim3	4.02686e-132	0.756203	0.256	0.067	1.30007e-127	Fibroblast-1	Pdlim3
Pam2	8.46969e-132	0.831274	0.476	0.236	2.73444e-127	Fibroblast-1	Pam
Enpp2	1.73318e-130	0.566658	0.191	0.036	5.59558e-126	Fibroblast-1	Enpp2
Ccl2	1.77317e-128	2.10998	0.288	0.09	5.72467e-124	Fibroblast-1	Ccl2
Gm12840	4.3624e-126	1.52034	0.258	0.077	1.4084e-121	Fibroblast-1	Gm12840
Cfb	3.51706e-124	0.491463	0.129	0.014	1.13548e-119	Fibroblast-1	Cfb
Slc43a32	4.57829e-122	0.544868	0.235	0.059	1.4781e-117	Fibroblast-1	Slc43a3
Fhl11	8.03459e-121	0.419545	0.344	0.126	2.59397e-116	Fibroblast-1	Fhl1
Chodl1	4.75913e-119	0.656557	0.132	0.017	1.53648e-114	Fibroblast-1	Chodl
Egr11	2.04266e-117	0.637036	0.806	0.546	6.59472e-113	Fibroblast-1	Egr1
Cst31	1.13462e-116	0.636746	0.949	0.854	3.66312e-112	Fibroblast-1	Cst3
Tnfsf9	9.03618e-116	0.598563	0.176	0.035	2.91733e-111	Fibroblast-1	Tnfsf9
Sat12	1.23413e-115	0.970812	0.779	0.657	3.98438e-111	Fibroblast-1	Sat1
Gm17416	2.87395e-113	0.572833	0.112	0.011	9.27854e-109	Fibroblast-1	Gm17416
Rbp4	9.88932e-113	0.555535	0.112	0.011	3.19277e-108	Fibroblast-1	Rbp4
Atp1a2	6.08197e-112	0.34431	0.184	0.039	1.96356e-107	Fibroblast-1	Atp1a2
Tfpi2	1.92864e-111	0.444426	0.107	0.01	6.2266e-107	Fibroblast-1	Tfpi2
Pdgfrb	2.07353e-111	0.33829	0.189	0.041	6.69439e-107	Fibroblast-1	Pdgfrb
Malat13	6.03507e-111	0.578463	0.972	0.803	1.94842e-106	Fibroblast-1	Malat1
Cryab	1.11393e-110	0.595215	0.358	0.143	3.59633e-106	Fibroblast-1	Cryab
Serpine1	3.67022e-102	0.79005	0.224	0.066	1.18493e-97	Fibroblast-1	Serpine1
Bhlhe402	3.63483e-101	0.744901	0.399	0.186	1.1735e-96	Fibroblast-1	Bhlhe40
Fmo21	2.76431e-100	0.974936	0.47	0.25	8.92458e-96	Fibroblast-1	Fmo2
Igfbp51	1.37636e-98	1.41075	0.493	0.288	4.44358e-94	Fibroblast-1	Igfbp5
Emilin2	8.74625e-98	0.41313	0.138	0.025	2.82373e-93	Fibroblast-1	Emilin2
Hk2	3.74741e-97	1.77045	0.347	0.171	1.20985e-92	Fibroblast-1	Hk2
Dkk2	1.0389e-96	0.495936	0.108	0.014	3.35408e-92	Fibroblast-1	Dkk2
Ckb1	3.07966e-96	0.350499	0.378	0.159	9.94267e-92	Fibroblast-1	Ckb
Ccn2	6.81486e-96	1.30787	0.275	0.104	2.20018e-91	Fibroblast-1	Ccn2
Serpine23	3.7101e-95	0.957339	0.486	0.282	1.19781e-90	Fibroblast-1	Serpine2
F2r2	5.43085e-95	0.569608	0.22	0.067	1.75335e-90	Fibroblast-1	F2r
Id32	3.72336e-94	1.09087	0.766	0.605	1.20209e-89	Fibroblast-1	Id3
Spon21	1.87268e-93	0.702117	0.203	0.06	6.04594e-89	Fibroblast-1	Spon2
Ifi207	2.61593e-93	0.380619	0.164	0.037	8.44553e-89	Fibroblast-1	Ifi207
Adamts41	7.93398e-93	0.45074	0.191	0.05	2.56148e-88	Fibroblast-1	Adamts4
Wnt6	4.63197e-92	0.483708	0.137	0.027	1.49543e-87	Fibroblast-1	Wnt6
Fgl21	5.63715e-91	0.546614	0.28	0.103	1.81995e-86	Fibroblast-1	Fgl2
Hmox11	7.12118e-91	1.3107	0.341	0.157	2.29907e-86	Fibroblast-1	Hmox1
Thy12	1.58023e-88	0.443309	0.159	0.037	5.10178e-84	Fibroblast-1	Thy1
Junb1	5.35722e-87	0.70483	0.862	0.683	1.72958e-82	Fibroblast-1	Junb
Igfbp31	1.20068e-85	0.406726	0.232	0.077	3.87638e-81	Fibroblast-1	Igfbp3
Angptl41	1.07995e-84	0.422527	0.215	0.07	3.48661e-80	Fibroblast-1	Angptl4
Cxcl1	5.76117e-81	1.37322	0.337	0.161	1.85999e-76	Fibroblast-1	Cxcl1
Errfi11	2.07112e-80	0.882335	0.556	0.377	6.6866e-76	Fibroblast-1	Errfi1
Ier51	1.40719e-79	0.995565	0.52	0.337	4.5431e-75	Fibroblast-1	Ier5
Klf22	4.79478e-79	0.314917	0.571	0.364	1.548e-74	Fibroblast-1	Klf2
Smoc2	4.12258e-76	0.80476	0.164	0.047	1.33097e-71	Fibroblast-1	Smoc2
Hhip	5.3383e-74	0.393219	0.115	0.023	1.72347e-69	Fibroblast-1	Hhip
Vwa11	4.11575e-73	0.297089	0.23	0.086	1.32877e-68	Fibroblast-1	Vwa1
C4b	2.52981e-65	0.331701	0.101	0.02	8.16749e-61	Fibroblast-1	C4b
Icam13	1.49898e-62	0.467245	0.369	0.197	4.83945e-58	Fibroblast-1	Icam1
Fos3	6.61542e-62	0.811206	0.767	0.628	2.13579e-57	Fibroblast-1	Fos
Pltp1	7.61716e-60	0.352195	0.37	0.198	2.4592e-55	Fibroblast-1	Pltp
G0s21	2.95561e-57	0.640598	0.231	0.104	9.5422e-53	Fibroblast-1	G0s2
Eif4e	3.94207e-57	1.0338	0.487	0.373	1.2727e-52	Fibroblast-1	Eif4e
Ndrg12	3.08409e-54	0.374072	0.364	0.203	9.95697e-50	Fibroblast-1	Ndrg1
Prss232	5.16496e-54	0.736356	0.316	0.172	1.66751e-49	Fibroblast-1	Prss23
Ppp1r15a1	5.30671e-54	0.418832	0.594	0.464	1.71327e-49	Fibroblast-1	Ppp1r15a
Dab22	8.1599e-54	0.278338	0.223	0.095	2.63442e-49	Fibroblast-1	Dab2
Fosb2	3.37385e-53	0.791133	0.61	0.471	1.08925e-48	Fibroblast-1	Fosb
Cd2002	1.12372e-52	0.353977	0.294	0.147	3.62793e-48	Fibroblast-1	Cd200
Pla2g71	2.07791e-52	0.532583	0.164	0.062	6.70852e-48	Fibroblast-1	Pla2g7
Ier21	1.34579e-51	0.522864	0.765	0.6	4.3449e-47	Fibroblast-1	Ier2
Lgals31	4.13324e-50	0.305711	0.319	0.172	1.33442e-45	Fibroblast-1	Lgals3
Ctla2a1	1.17132e-49	2.15475	0.25	0.122	3.7816e-45	Fibroblast-1	Ctla2a
Gadd45b	6.04568e-49	0.59319	0.468	0.322	1.95185e-44	Fibroblast-1	Gadd45b
Maff2	3.27699e-47	0.779958	0.434	0.293	1.05797e-42	Fibroblast-1	Maff
Tgfbi1	1.26251e-46	0.513281	0.169	0.068	4.076e-42	Fibroblast-1	Tgfbi
Gja12	2.20868e-41	0.261871	0.235	0.118	7.13073e-37	Fibroblast-1	Gja1
Zfp362	1.49032e-38	0.544315	0.656	0.531	4.81151e-34	Fibroblast-1	Zfp36
Ifrd11	3.17171e-38	0.667932	0.594	0.506	1.02399e-33	Fibroblast-1	Ifrd1
S100a4	3.61146e-38	0.383911	0.182	0.081	1.16596e-33	Fibroblast-1	S100a4
Phlda13	1.58803e-37	0.561863	0.558	0.44	5.12695e-33	Fibroblast-1	Phlda1
Bmp21	1.90615e-34	0.307865	0.16	0.073	6.15401e-30	Fibroblast-1	Bmp2
Kcne4	2.95548e-33	0.304885	0.108	0.04	9.54177e-29	Fibroblast-1	Kcne4
Ifi2031	1.10207e-31	0.434941	0.169	0.08	3.55802e-27	Fibroblast-1	Ifi203
Rcan12	5.23503e-29	0.306715	0.218	0.125	1.69013e-24	Fibroblast-1	Rcan1
Fibin	8.29183e-28	0.422075	0.108	0.046	2.67702e-23	Fibroblast-1	Fibin
Procr2	4.90042e-24	0.385438	0.173	0.094	1.5821e-19	Fibroblast-1	Procr
Nr4a11	1.29627e-19	0.349425	0.548	0.463	4.185e-15	Fibroblast-1	Nr4a1
Sbsn	1.20951e-17	0.660192	0.112	0.062	3.90489e-13	Fibroblast-1	Sbsn
Mt22	2.4242e-16	0.864946	0.802	0.75	7.82653e-12	Fibroblast-1	Mt2
Adm1	1.98981e-12	0.427049	0.21	0.151	6.42412e-08	Fibroblast-1	Adm
Neat11	2.26548e-11	0.338986	0.557	0.521	7.31411e-07	Fibroblast-1	Neat1
Fmod1	5.96437e-10	0.294624	0.073	0.126	1.9256e-05	Fibroblast-1	Fmod
Wif11	7.50917e-265	2.02313	0.802	0.074	2.42434e-260	Fibroblast-2	Wif1
Ptgs22	5.25885e-222	2.57422	0.807	0.097	1.69782e-217	Fibroblast-2	Ptgs2
Rorb1	2.16826e-198	1.47993	0.745	0.086	7.00021e-194	Fibroblast-2	Rorb
Crem1	3.50566e-189	2.72885	0.953	0.201	1.1318e-184	Fibroblast-2	Crem
F2r3	1.95262e-183	1.61389	0.708	0.088	6.30403e-179	Fibroblast-2	F2r
Ifitm11	6.60626e-183	1.52549	0.922	0.142	2.13283e-178	Fibroblast-2	Ifitm1
Crispld21	6.32355e-182	2.30241	0.896	0.156	2.04156e-177	Fibroblast-2	Crispld2
Medag1	6.37816e-181	1.92301	0.755	0.104	2.05919e-176	Fibroblast-2	Medag
Osr21	6.3487e-168	1.81489	0.724	0.101	2.04968e-163	Fibroblast-2	Osr2
Alpl1	6.39107e-164	1.3183	0.703	0.094	2.06336e-159	Fibroblast-2	Alpl
Wnt21	1.55506e-155	1.14139	0.594	0.066	5.0205e-151	Fibroblast-2	Wnt2
Col15a11	3.01027e-155	1.52028	0.839	0.14	9.71865e-151	Fibroblast-2	Col15a1
Gm488981	3.57483e-154	1.10065	0.521	0.052	1.15413e-149	Fibroblast-2	Gm48898
Adamts42	4.80866e-154	1.32337	0.599	0.07	1.55248e-149	Fibroblast-2	Adamts4
Gfpt21	1.33467e-153	1.12423	0.771	0.111	4.30899e-149	Fibroblast-2	Gfpt2
Bmp22	2.11314e-147	1.58534	0.615	0.081	6.82226e-143	Fibroblast-2	Bmp2
Cryaa	3.95616e-139	0.446646	0.109	0.001	1.27725e-134	Fibroblast-2	Cryaa
Penk1	4.10167e-137	2.70308	0.87	0.19	1.32422e-132	Fibroblast-2	Penk
Thbs12	1.45923e-135	2.1294	0.87	0.194	4.71113e-131	Fibroblast-2	Thbs1
Nbl11	1.68623e-133	2.85889	0.984	0.364	5.44399e-129	Fibroblast-2	Nbl1
Gem2	2.02456e-132	1.91349	0.896	0.215	6.53628e-128	Fibroblast-2	Gem
Mgp2	9.15795e-132	2.52002	0.995	0.303	2.95664e-127	Fibroblast-2	Mgp
Bgn1	2.21349e-131	2.0443	0.979	0.257	7.14626e-127	Fibroblast-2	Bgn
Eif4e1	4.67008e-131	3.43408	0.969	0.386	1.50773e-126	Fibroblast-2	Eif4e
Pmepa11	1.23135e-130	1.84735	0.839	0.18	3.97541e-126	Fibroblast-2	Pmepa1
Plat1	1.30099e-129	1.82702	0.75	0.138	4.20024e-125	Fibroblast-2	Plat
Gm128401	1.08281e-128	2.23489	0.646	0.106	3.49586e-124	Fibroblast-2	Gm12840
Gm138891	9.87652e-127	1.89553	0.625	0.096	3.18863e-122	Fibroblast-2	Gm13889
Tnfaip3	6.16011e-125	1.60043	0.672	0.115	1.98879e-120	Fibroblast-2	Tnfaip3
Maff3	1.38061e-124	2.27315	0.948	0.311	4.4573e-120	Fibroblast-2	Maff
Cygb1	2.18407e-120	1.22561	0.833	0.16	7.05128e-116	Fibroblast-2	Cygb
Hk21	1.3144e-119	1.72041	0.833	0.196	4.24355e-115	Fibroblast-2	Hk2
Fbn11	1.94014e-118	1.24575	0.719	0.13	6.26373e-114	Fibroblast-2	Fbn1
Cxcl141	5.42926e-118	1.29641	0.776	0.155	1.75284e-113	Fibroblast-2	Cxcl14
Spon11	2.61629e-116	0.929044	0.516	0.067	8.4467e-112	Fibroblast-2	Spon1
Igfbp43	1.2784e-114	2.01872	0.943	0.272	4.12733e-110	Fibroblast-2	Igfbp4
Ccl21	2.31015e-114	2.01281	0.677	0.122	7.45832e-110	Fibroblast-2	Ccl2
Col1a11	9.97514e-114	1.72581	0.932	0.242	3.22047e-109	Fibroblast-2	Col1a1
Nppc	3.32017e-113	1.23602	0.25	0.016	1.07192e-108	Fibroblast-2	Nppc
Mt23	4.98395e-113	3.17131	1	0.756	1.60907e-108	Fibroblast-2	Mt2
Emp13	6.07607e-111	1.72424	0.922	0.265	1.96166e-106	Fibroblast-2	Emp1
Mmp21	1.99124e-110	1.15898	0.755	0.145	6.42873e-106	Fibroblast-2	Mmp2
Cebpb1	3.25617e-110	2.63473	0.99	0.56	1.05125e-105	Fibroblast-2	Cebpb
Klf43	1.91322e-106	2.31363	0.979	0.464	6.17682e-102	Fibroblast-2	Klf4
Igfbp52	4.22531e-105	2.61081	0.922	0.32	1.36414e-100	Fibroblast-2	Igfbp5
Neat12	6.42388e-105	2.57394	0.969	0.52	2.07395e-100	Fibroblast-2	Neat1
Errfi12	1.77353e-102	2.02102	0.979	0.404	5.72583e-98	Fibroblast-2	Errfi1
Igf11	1.7847e-101	1.20607	0.802	0.175	5.76191e-97	Fibroblast-2	Igf1
Wt11	6.7518e-101	0.924103	0.484	0.068	2.17982e-96	Fibroblast-2	Wt1
Col1a21	8.2435e-99	1.53634	0.964	0.275	2.66141e-94	Fibroblast-2	Col1a2
Ccl71	3.24289e-93	1.70536	0.583	0.104	1.04697e-88	Fibroblast-2	Ccl7
Gm174161	8.39573e-93	0.558784	0.297	0.028	2.71056e-88	Fibroblast-2	Gm17416
Tcf211	1.101e-92	1.69425	0.76	0.178	3.55459e-88	Fibroblast-2	Tcf21
Sat13	8.94424e-90	2.36803	0.984	0.677	2.88765e-85	Fibroblast-2	Sat1
Ugdh1	3.1673e-89	1.1108	0.729	0.172	1.02256e-84	Fibroblast-2	Ugdh
Malat14	1.2611e-86	1.93312	1	0.836	4.07145e-82	Fibroblast-2	Malat1
Pim11	2.7398e-86	1.4075	0.812	0.224	8.84543e-82	Fibroblast-2	Pim1
Cxcl11	5.56874e-85	1.08097	0.745	0.188	1.79787e-80	Fibroblast-2	Cxcl1
Pdgfra1	3.58625e-84	0.995608	0.661	0.139	1.15782e-79	Fibroblast-2	Pdgfra
Ptgs2os2	5.68501e-81	0.338501	0.115	0.004	1.83541e-76	Fibroblast-2	Ptgs2os2
Ptgs2os1	1.98268e-80	0.629233	0.214	0.017	6.40108e-76	Fibroblast-2	Ptgs2os
Col6a11	1.80444e-79	1.04109	0.802	0.205	5.82563e-75	Fibroblast-2	Col6a1
Mt12	1.04846e-75	1.8841	1	0.891	3.38496e-71	Fibroblast-2	Mt1
Has11	5.86515e-75	0.730626	0.406	0.061	1.89356e-70	Fibroblast-2	Has1
Fstl11	2.07749e-74	0.758936	0.859	0.24	6.70716e-70	Fibroblast-2	Fstl1
Sfrp21	6.14073e-74	0.640163	0.495	0.088	1.98253e-69	Fibroblast-2	Sfrp2
Lgals12	6.98529e-74	1.32894	0.99	0.379	2.2552e-69	Fibroblast-2	Lgals1
Notum1	1.77061e-71	0.472277	0.281	0.032	5.7164e-67	Fibroblast-2	Notum
Il62	3.29744e-70	0.711703	0.469	0.085	1.06458e-65	Fibroblast-2	Il6
Ucn2	4.00439e-70	0.561888	0.109	0.005	1.29282e-65	Fibroblast-2	Ucn2
Igfbp61	1.80696e-65	0.386461	0.844	0.229	5.83377e-61	Fibroblast-2	Igfbp6
Ltbp42	2.74103e-65	1.17216	0.891	0.343	8.84942e-61	Fibroblast-2	Ltbp4
Col6a21	5.72824e-63	0.837073	0.667	0.169	1.84936e-58	Fibroblast-2	Col6a2
Cebpd3	3.36545e-62	1.09244	0.948	0.423	1.08653e-57	Fibroblast-2	Cebpd
Kcne41	6.43724e-62	1.03394	0.323	0.049	2.07826e-57	Fibroblast-2	Kcne4
Entpd21	9.73609e-62	0.759384	0.734	0.214	3.1433e-57	Fibroblast-2	Entpd2
Ifrd12	2.76436e-61	1.22359	0.958	0.516	8.92472e-57	Fibroblast-2	Ifrd1
Serping11	6.71442e-59	0.54398	0.943	0.286	2.16775e-54	Fibroblast-2	Serping1
Nid12	1.01774e-57	0.745345	0.656	0.18	3.28577e-53	Fibroblast-2	Nid1
Ier32	2.35048e-57	1.47671	0.922	0.455	7.58854e-53	Fibroblast-2	Ier3
Col3a11	1.28552e-56	0.251106	0.891	0.277	4.15029e-52	Fibroblast-2	Col3a1
Bhlhe403	1.56016e-56	0.963986	0.708	0.222	5.03697e-52	Fibroblast-2	Bhlhe40
Tmsb104	1.79648e-56	1.21354	0.979	0.568	5.79992e-52	Fibroblast-2	Tmsb10
Ier52	6.48393e-56	1.04115	0.885	0.366	2.09334e-51	Fibroblast-2	Ier5
Wfdc11	1.41788e-55	0.561485	0.432	0.086	4.57762e-51	Fibroblast-2	Wfdc1
Adamts12	2.48594e-55	0.969509	0.745	0.241	8.02585e-51	Fibroblast-2	Adamts1
Srd5a21	6.90107e-55	0.47092	0.302	0.046	2.22801e-50	Fibroblast-2	Srd5a2
Col4a13	1.04911e-53	0.934649	0.766	0.269	3.38706e-49	Fibroblast-2	Col4a1
Thy13	2.32938e-53	0.497947	0.339	0.058	7.52039e-49	Fibroblast-2	Thy1
Itih52	5.81228e-53	0.973912	0.651	0.204	1.87649e-48	Fibroblast-2	Itih5
Igfbp32	1.77999e-52	0.422087	0.464	0.103	5.74671e-48	Fibroblast-2	Igfbp3
Aebp12	2.22478e-52	0.897118	0.714	0.232	7.18271e-48	Fibroblast-2	Aebp1
Olfml31	5.8642e-51	0.564478	0.594	0.157	1.89326e-46	Fibroblast-2	Olfml3
Rarres21	1.13606e-50	0.265041	0.849	0.265	3.66775e-46	Fibroblast-2	Rarres2
Rgcc1	1.82414e-49	0.763602	0.474	0.114	5.88923e-45	Fibroblast-2	Rgcc
Cd2003	1.62572e-48	0.646651	0.599	0.17	5.24864e-44	Fibroblast-2	Cd200
Cald12	1.63649e-48	0.584357	0.74	0.244	5.2834e-44	Fibroblast-2	Cald1
Lox1	4.33269e-48	0.625623	0.453	0.105	1.39881e-43	Fibroblast-2	Lox
Ahnak3	3.139e-47	0.959225	0.906	0.455	1.01342e-42	Fibroblast-2	Ahnak
Gsn1	9.24852e-47	0.271164	0.995	0.613	2.98588e-42	Fibroblast-2	Gsn
Plk23	1.70221e-46	1.06303	0.594	0.2	5.49558e-42	Fibroblast-2	Plk2
Mfge81	7.89611e-46	0.67753	0.802	0.323	2.54926e-41	Fibroblast-2	Mfge8
Igfbp72	3.19393e-45	0.496055	0.995	0.476	1.03116e-40	Fibroblast-2	Igfbp7
Fxyd53	1.1306e-44	0.707715	0.719	0.237	3.65014e-40	Fibroblast-2	Fxyd5
Marcksl11	1.69512e-44	0.63215	0.646	0.227	5.47271e-40	Fibroblast-2	Marcksl1
Itgbl11	2.71257e-43	0.542519	0.276	0.048	8.75753e-39	Fibroblast-2	Itgbl1
Col5a21	5.04913e-43	0.660417	0.531	0.146	1.63011e-38	Fibroblast-2	Col5a2
Nfkbia3	8.47203e-43	1.05241	0.906	0.562	2.7352e-38	Fibroblast-2	Nfkbia
Gdf101	3.30775e-42	0.523963	0.396	0.091	1.06791e-37	Fibroblast-2	Gdf10
Serpinh12	5.25964e-41	0.666405	0.911	0.396	1.69807e-36	Fibroblast-2	Serpinh1
Matn21	3.00516e-37	0.470851	0.604	0.197	9.70217e-33	Fibroblast-2	Matn2
Wnt61	2.58646e-36	0.410919	0.25	0.046	8.35038e-32	Fibroblast-2	Wnt6
S100a62	1.80443e-35	0.541696	0.984	0.564	5.8256e-31	Fibroblast-2	S100a6
Pmaip11	2.42337e-35	0.502802	0.25	0.048	7.82384e-31	Fibroblast-2	Pmaip1
Fxyd11	2.89244e-35	0.353242	0.719	0.247	9.33825e-31	Fibroblast-2	Fxyd1
Serpine11	5.62442e-35	0.613752	0.37	0.095	1.81585e-30	Fibroblast-2	Serpine1
Ndrg13	1.23217e-34	0.719683	0.609	0.23	3.97805e-30	Fibroblast-2	Ndrg1
Fst1	3.11639e-34	0.965598	0.427	0.123	1.00613e-29	Fibroblast-2	Fst
Cdkn1a2	1.31022e-32	0.804505	0.682	0.296	4.23005e-28	Fibroblast-2	Cdkn1a
Cpxm21	2.89386e-32	0.348171	0.318	0.074	9.34282e-28	Fibroblast-2	Cpxm2
Csf11	4.19175e-31	0.514384	0.375	0.107	1.35331e-26	Fibroblast-2	Csf1
Plaur3	5.51062e-31	0.349886	0.344	0.091	1.7791e-26	Fibroblast-2	Plaur
Meg32	1.22679e-30	0.757961	0.51	0.172	3.96068e-26	Fibroblast-2	Meg3
Mdk1	1.88842e-30	0.340349	0.312	0.077	6.09677e-26	Fibroblast-2	Mdk
Gja13	2.24875e-29	0.516264	0.432	0.138	7.2601e-25	Fibroblast-2	Gja1
S100a106	1.00348e-28	0.71327	0.958	0.565	3.23972e-24	Fibroblast-2	S100a10
Emp31	5.35171e-28	0.540383	0.714	0.291	1.7278e-23	Fibroblast-2	Emp3
Lif	2.30985e-27	0.37954	0.12	0.016	7.45736e-23	Fibroblast-2	Lif
Crip14	2.81837e-27	0.305239	0.922	0.536	9.09911e-23	Fibroblast-2	Crip1
Icam14	5.74684e-27	0.460486	0.578	0.227	1.85537e-22	Fibroblast-2	Icam1
Timp22	8.81236e-27	0.32925	0.896	0.478	2.84507e-22	Fibroblast-2	Timp2
Iigp11	1.09487e-26	0.621121	0.297	0.079	3.5348e-22	Fibroblast-2	Iigp1
Tpm11	1.53918e-26	0.457016	0.76	0.421	4.96924e-22	Fibroblast-2	Tpm1
Nr4a21	9.15184e-25	0.81008	0.479	0.199	2.95467e-20	Fibroblast-2	Nr4a2
Il13ra2	1.08696e-24	0.262308	0.104	0.013	3.50925e-20	Fibroblast-2	Il13ra2
Fbln52	2.06801e-24	0.323126	0.344	0.102	6.67656e-20	Fibroblast-2	Fbln5
Abi3bp2	2.32887e-24	0.351706	0.391	0.125	7.51874e-20	Fibroblast-2	Abi3bp
Tppp33	7.30384e-24	0.279978	0.557	0.213	2.35804e-19	Fibroblast-2	Tppp3
Tmem1001	2.05282e-23	0.290485	0.328	0.097	6.62754e-19	Fibroblast-2	Tmem100
Mt32	6.69342e-20	0.903196	0.406	0.162	2.16097e-15	Fibroblast-2	Mt3
Tnfsf91	1.55391e-19	0.320523	0.229	0.062	5.01679e-15	Fibroblast-2	Tnfsf9
Pdgfrb1	1.82884e-19	0.314518	0.245	0.07	5.90441e-15	Fibroblast-2	Pdgfrb
Tuba1a3	3.57234e-19	0.257775	0.781	0.415	1.15333e-14	Fibroblast-2	Tuba1a
Rcn32	4.74076e-19	0.30009	0.474	0.187	1.53056e-14	Fibroblast-2	Rcn3
Pam3	7.44333e-19	0.733597	0.557	0.282	2.40308e-14	Fibroblast-2	Pam
Isg151	2.9948e-17	0.409709	0.302	0.108	9.66871e-13	Fibroblast-2	Isg15
Procr3	3.30994e-16	0.26153	0.302	0.107	1.06861e-11	Fibroblast-2	Procr
Fosb3	3.61457e-16	0.31689	0.807	0.495	1.16696e-11	Fibroblast-2	Fosb
Inhba	6.31877e-16	0.726524	0.135	0.031	2.04001e-11	Fibroblast-2	Inhba
Cxcl101	1.18232e-15	0.344372	0.297	0.109	3.81712e-11	Fibroblast-2	Cxcl10
Ifi2041	1.27792e-14	0.251129	0.26	0.09	4.12576e-10	Fibroblast-2	Ifi204
Ccn31	4.07593e-14	0.293046	0.135	0.033	1.31591e-09	Fibroblast-2	Ccn3
Adm2	1.91433e-13	1.04681	0.344	0.16	6.18041e-09	Fibroblast-2	Adm
Eln2	8.27804e-13	0.250249	0.281	0.111	2.67256e-08	Fibroblast-2	Eln
Csf2rb21	1.18577e-12	0.43075	0.141	0.038	3.82826e-08	Fibroblast-2	Csf2rb2
Has21	2.03168e-12	0.325619	0.141	0.038	6.55927e-08	Fibroblast-2	Has2
Nr4a12	2.83652e-12	0.311686	0.76	0.476	9.15772e-08	Fibroblast-2	Nr4a1
Vcam12	2.14614e-11	0.896319	0.219	0.084	6.9288e-07	Fibroblast-2	Vcam1
Hilpda1	2.86867e-11	0.441491	0.328	0.159	9.26149e-07	Fibroblast-2	Hilpda
Abhd25	7.21143e-11	0.864315	0.495	0.313	2.32821e-06	Fibroblast-2	Abhd2
Lmcd12	1.98484e-08	0.385979	0.146	0.052	0.000640805	Fibroblast-2	Lmcd1
Rasd12	4.08255e-07	0.350328	0.323	0.192	0.0131805	Fibroblast-2	Rasd1
Serpine24	0.00141945	0.524418	0.417	0.324	1	Fibroblast-2	Serpine2
Acta2	0	4.44109	0.872	0.115	0	SMC-1	Acta2
Rgs51	0	4.21043	0.625	0.036	0	SMC-1	Rgs5
Myl9	0	4.15158	0.927	0.118	0	SMC-1	Myl9
Tagln	0	4.07966	0.863	0.11	0	SMC-1	Tagln
Rasl11a	0	3.94504	0.771	0.105	0	SMC-1	Rasl11a
Mustn11	0	3.65377	0.802	0.096	0	SMC-1	Mustn1
Myh11	0	3.27373	0.765	0.043	0	SMC-1	Myh11
Ndufa4l2	0	3.03912	0.643	0.029	0	SMC-1	Ndufa4l2
Gm138892	0	2.93894	0.71	0.085	0	SMC-1	Gm13889
Cox4i2	0	2.69682	0.662	0.033	0	SMC-1	Cox4i2
Mylk	0	2.69132	0.841	0.132	0	SMC-1	Mylk
Sncg2	0	2.68694	0.616	0.046	0	SMC-1	Sncg
Pln	0	2.49124	0.433	0.004	0	SMC-1	Pln
Rgs41	0	2.46527	0.595	0.013	0	SMC-1	Rgs4
Map3k7cl	0	2.3228	0.549	0.006	0	SMC-1	Map3k7cl
Gm13861	0	2.26055	0.598	0.008	0	SMC-1	Gm13861
Notch3	0	2.22738	0.646	0.014	0	SMC-1	Notch3
Ppp1r14a	0	2.20931	0.601	0.056	0	SMC-1	Ppp1r14a
Nrip2	0	2.20578	0.591	0.007	0	SMC-1	Nrip2
Rcan21	0	2.04051	0.573	0.024	0	SMC-1	Rcan2
Higd1b	0	2.00903	0.36	0.007	0	SMC-1	Higd1b
Gja41	0	1.83939	0.421	0.018	0	SMC-1	Gja4
Lmod1	0	1.77356	0.53	0.025	0	SMC-1	Lmod1
Tesc1	0	1.73994	0.451	0.025	0	SMC-1	Tesc
Gucy1a12	0	1.64874	0.524	0.04	0	SMC-1	Gucy1a1
Hspb2	0	1.53436	0.473	0.022	0	SMC-1	Hspb2
Npy1r	0	1.51621	0.445	0.008	0	SMC-1	Npy1r
Rergl	0	1.50921	0.277	0.001	0	SMC-1	Rergl
P2rx1	0	1.12987	0.284	0.006	0	SMC-1	P2rx1
Fam81a	0	0.962092	0.284	0.003	0	SMC-1	Fam81a
Rasgrp22	1.24271e-295	1.71228	0.579	0.055	4.0121e-291	SMC-1	Rasgrp2
Tpm2	5.74789e-294	3.54238	0.918	0.196	1.85571e-289	SMC-1	Tpm2
Slc38a111	1.04847e-289	0.752238	0.195	0.002	3.38498e-285	SMC-1	Slc38a11
Rrad	1.80386e-288	3.56805	0.537	0.049	5.82375e-284	SMC-1	Rrad
Cald13	9.95629e-264	2.87559	0.93	0.23	3.21439e-259	SMC-1	Cald1
Cnn1	3.2141e-261	1.52174	0.463	0.036	1.03767e-256	SMC-1	Cnn1
Tcap	1.65579e-260	1.33296	0.226	0.005	5.34572e-256	SMC-1	Tcap
Aspn1	1.00778e-249	1.84233	0.61	0.072	3.25362e-245	SMC-1	Aspn
Fbxl22	1.40718e-243	1.57385	0.439	0.036	4.54309e-239	SMC-1	Fbxl22
Jph2	6.04798e-240	0.866369	0.274	0.011	1.95259e-235	SMC-1	Jph2
Mef2c2	4.78464e-233	1.75143	0.628	0.084	1.54472e-228	SMC-1	Mef2c
Inpp4b	1.87796e-231	1.11706	0.296	0.015	6.063e-227	SMC-1	Inpp4b
Mcam2	4.07349e-223	1.39742	0.436	0.04	1.31513e-218	SMC-1	Mcam
S1pr3	2.84194e-218	1.40103	0.442	0.042	9.1752e-214	SMC-1	S1pr3
Sparcl12	1.23887e-208	2.71868	0.863	0.223	3.99968e-204	SMC-1	Sparcl1
Ebf14	1.07322e-201	1.93407	0.78	0.157	3.46488e-197	SMC-1	Ebf1
Des	1.43643e-199	2.05008	0.704	0.136	4.63752e-195	SMC-1	Des
Pdgfrb2	1.1751e-195	1.86717	0.482	0.059	3.79381e-191	SMC-1	Pdgfrb
Igfbp73	3.29523e-191	2.74822	0.991	0.468	1.06387e-186	SMC-1	Igfbp7
Nrarp1	2.22858e-185	1.75837	0.396	0.041	7.19497e-181	SMC-1	Nrarp
Xirp1	3.29641e-185	0.44554	0.122	0.001	1.06425e-180	SMC-1	Xirp1
Vtn	7.14521e-185	1.62113	0.262	0.015	2.30683e-180	SMC-1	Vtn
Gng112	3.9537e-180	2.02793	0.811	0.201	1.27645e-175	SMC-1	Gng11
Cpe1	4.36135e-179	1.85354	0.741	0.166	1.40806e-174	SMC-1	Cpe
Tpm12	4.19226e-168	2.82362	0.909	0.411	1.35347e-163	SMC-1	Tpm1
Tm4sf12	1.6251e-165	1.2542	0.747	0.157	5.24663e-161	SMC-1	Tm4sf1
Flna	1.99877e-164	2.52561	0.759	0.224	6.45304e-160	SMC-1	Flna
Slc11a1	3.21794e-162	1.03439	0.317	0.028	1.03891e-157	SMC-1	Slc11a1
Fxyd12	8.03545e-160	1.79966	0.835	0.236	2.59425e-155	SMC-1	Fxyd1
Pcp4l13	1.13787e-158	2.35923	0.601	0.126	3.67361e-154	SMC-1	Pcp4l1
Cck	4.30923e-156	2.02827	0.22	0.013	1.39123e-151	SMC-1	Cck
Crip15	5.10565e-155	2.92095	0.96	0.529	1.64836e-150	SMC-1	Crip1
Tinagl12	8.61784e-155	1.98127	0.759	0.224	2.78227e-150	SMC-1	Tinagl1
Itga8	1.13628e-151	0.785666	0.253	0.018	3.66846e-147	SMC-1	Itga8
Cryab1	6.4266e-149	1.63392	0.707	0.171	2.07483e-144	SMC-1	Cryab
Synpo2	9.51801e-149	1.17671	0.399	0.051	3.07289e-144	SMC-1	Synpo2
Ckb2	2.3563e-148	1.8868	0.729	0.188	7.60731e-144	SMC-1	Ckb
Bcam2	2.15126e-141	1.80543	0.631	0.151	6.94533e-137	SMC-1	Bcam
Kcnj8	5.34067e-141	1.36506	0.22	0.014	1.72424e-136	SMC-1	Kcnj8
Tsc22d11	1.76567e-138	2.32947	0.893	0.424	5.70047e-134	SMC-1	Tsc22d1
Epas11	3.70014e-138	1.46157	0.601	0.131	1.19459e-133	SMC-1	Epas1
Pdlim31	7.48948e-137	1.2781	0.521	0.093	2.41798e-132	SMC-1	Pdlim3
1942-09-01	9.32484e-120	1.6424	0.317	0.04	3.01052e-115	SMC-1	2024-09-04
Actg2	2.46016e-119	1.05179	0.296	0.033	7.94264e-115	SMC-1	Actg2
Rarres22	1.85149e-118	1.10391	0.838	0.257	5.97753e-114	SMC-1	Rarres2
Kcne42	5.99523e-118	1.48483	0.335	0.045	1.93556e-113	SMC-1	Kcne4
Cav12	1.10341e-116	1.38784	0.723	0.216	3.56236e-112	SMC-1	Cav1
Cavin33	7.26118e-115	1.72305	0.796	0.299	2.34427e-110	SMC-1	Cavin3
Mfge82	5.86584e-111	1.5171	0.808	0.315	1.89378e-106	SMC-1	Mfge8
Esam1	5.46781e-109	0.972669	0.439	0.078	1.76528e-104	SMC-1	Esam
Colec11	2.32536e-108	0.916489	0.107	0.003	7.50742e-104	SMC-1	Colec11
Timp33	5.80712e-106	2.3862	0.872	0.422	1.87483e-101	SMC-1	Timp3
Nrgn	1.1022e-103	0.753454	0.146	0.008	3.55844e-99	SMC-1	Nrgn
Adamts13	1.10929e-99	1.85883	0.689	0.235	3.58134e-95	SMC-1	Adamts1
Vim3	3.75982e-94	1.78116	0.863	0.4	1.21386e-89	SMC-1	Vim
Emid11	3.52664e-85	0.680941	0.213	0.024	1.13858e-80	SMC-1	Emid1
Fabp41	2.10834e-84	0.684533	0.418	0.091	6.80679e-80	SMC-1	Fabp4
Csrp11	3.19282e-82	1.81103	0.802	0.5	1.0308e-77	SMC-1	Csrp1
Palld1	6.35816e-81	1.7157	0.601	0.224	2.05273e-76	SMC-1	Palld
Hspb6	1.9826e-74	0.771533	0.265	0.044	6.40082e-70	SMC-1	Hspb6
Zeb2	2.31931e-71	1.2097	0.497	0.147	7.4879e-67	SMC-1	Zeb2
Ppp1r15a2	5.68576e-71	2.11607	0.768	0.482	1.83565e-66	SMC-1	Ppp1r15a
Tppp34	1.03163e-70	1.71595	0.595	0.207	3.3306e-66	SMC-1	Tppp3
Ccrl2	1.02124e-66	1.27076	0.366	0.088	3.29709e-62	SMC-1	Ccrl2
Adamts51	1.20065e-65	0.822211	0.335	0.072	3.87631e-61	SMC-1	Adamts5
Crispld22	5.36307e-63	1.85356	0.497	0.159	1.73147e-58	SMC-1	Crispld2
Prss233	1.11572e-61	1.15813	0.537	0.191	3.60209e-57	SMC-1	Prss23
Bcr2	2.06304e-59	1.68761	0.39	0.118	6.66054e-55	SMC-1	Bcr
Pi151	4.07944e-58	0.547679	0.238	0.042	1.31705e-53	SMC-1	Pi15
Col4a14	5.554e-58	1.3392	0.622	0.267	1.79311e-53	SMC-1	Col4a1
Gadd45b1	7.87653e-58	1.94603	0.659	0.343	2.54294e-53	SMC-1	Gadd45b
Malat15	1.10436e-57	1.22781	0.985	0.834	3.56543e-53	SMC-1	Malat1
Sparc2	1.46613e-57	0.765101	0.948	0.475	4.7334e-53	SMC-1	Sparc
Hes14	4.35535e-57	1.85315	0.695	0.401	1.40613e-52	SMC-1	Hes1
Sh3bgr	1.90447e-55	0.88405	0.299	0.072	6.14857e-51	SMC-1	Sh3bgr
Serping12	6.51414e-54	0.551691	0.765	0.283	2.10309e-49	SMC-1	Serping1
Pdgfa1	1.79476e-53	1.11697	0.558	0.235	5.7944e-49	SMC-1	Pdgfa
Lgals13	5.82671e-52	0.795303	0.841	0.375	1.88115e-47	SMC-1	Lgals1
Actb4	9.93324e-52	1.55568	0.982	0.929	3.20695e-47	SMC-1	Actb
Eln3	2.46928e-51	0.822327	0.369	0.105	7.97208e-47	SMC-1	Eln
Inhba1	3.7913e-48	0.471514	0.174	0.028	1.22402e-43	SMC-1	Inhba
Fhl12	2.05565e-45	1.16257	0.439	0.164	6.63667e-41	SMC-1	Fhl1
Cpxm22	1.38003e-44	0.643117	0.284	0.072	4.45544e-40	SMC-1	Cpxm2
Fos4	5.00749e-44	1.54114	0.86	0.651	1.61667e-39	SMC-1	Fos
Bgn2	6.32673e-44	0.301827	0.671	0.258	2.04258e-39	SMC-1	Bgn
Cebpb2	6.95869e-44	1.44463	0.777	0.561	2.24661e-39	SMC-1	Cebpb
Errfi13	1.41652e-43	1.25195	0.704	0.405	4.57322e-39	SMC-1	Errfi1
Gem3	7.92536e-42	1.10433	0.515	0.219	2.5587e-37	SMC-1	Gem
Apold12	2.39369e-41	0.935401	0.247	0.059	7.72804e-37	SMC-1	Apold1
Procr4	3.7855e-41	1.43984	0.332	0.103	1.22215e-36	SMC-1	Procr
Gadd45g2	1.98237e-40	1.20552	0.744	0.511	6.40007e-36	SMC-1	Gadd45g
Serpinh13	1.60319e-39	0.793688	0.762	0.394	5.17591e-35	SMC-1	Serpinh1
Abcc9	4.42786e-39	0.809812	0.159	0.029	1.42953e-34	SMC-1	Abcc9
Junb2	7.79907e-39	1.00425	0.915	0.715	2.51793e-34	SMC-1	Junb
Wfdc12	1.81277e-37	0.671079	0.293	0.086	5.85254e-33	SMC-1	Wfdc1
Hspa1a3	1.48036e-36	1.83514	0.777	0.583	4.77934e-32	SMC-1	Hspa1a
Fabp31	1.62344e-36	0.827775	0.113	0.016	5.24129e-32	SMC-1	Fabp3
Cebpd4	2.47491e-35	1.56962	0.674	0.426	7.99025e-31	SMC-1	Cebpd
Pgf1	1.99089e-34	0.595257	0.235	0.064	6.4276e-30	SMC-1	Pgf
Klf23	4.12452e-34	1.37927	0.649	0.4	1.3316e-29	SMC-1	Klf2
Art3	1.84357e-33	0.861514	0.207	0.052	5.95197e-29	SMC-1	Art3
Nr4a22	2.63287e-33	1.26442	0.43	0.197	8.50023e-29	SMC-1	Nr4a2
Lcmt2	5.00391e-31	1.14973	0.198	0.054	1.61551e-26	SMC-1	Lcmt2
Lmcd13	6.61304e-31	0.674219	0.195	0.049	2.13502e-26	SMC-1	Lmcd1
Adamts43	3.33039e-30	1.67552	0.241	0.075	1.07522e-25	SMC-1	Adamts4
Rasd13	1.40485e-28	1.59219	0.384	0.188	4.53555e-24	SMC-1	Rasd1
Nr4a13	1.55438e-27	0.944199	0.686	0.474	5.01832e-23	SMC-1	Nr4a1
Atp1a21	2.15834e-27	0.54656	0.22	0.065	6.9682e-23	SMC-1	Atp1a2
Id33	2.29924e-27	1.04188	0.823	0.634	7.4231e-23	SMC-1	Id3
Cdkn1a3	1.2226e-26	1.3071	0.509	0.297	3.94715e-22	SMC-1	Cdkn1a
Ccl111	8.31615e-26	1.49674	0.25	0.086	2.68487e-21	SMC-1	Ccl11
Igfbp53	3.51442e-25	0.738468	0.558	0.324	1.13463e-20	SMC-1	Igfbp5
Vps37b	3.7345e-25	1.20398	0.317	0.139	1.20568e-20	SMC-1	Vps37b
Otud11	3.49736e-24	1.44477	0.198	0.063	1.12912e-19	SMC-1	Otud1
Prph1	4.23714e-24	0.484009	0.125	0.027	1.36796e-19	SMC-1	Prph
Btg22	8.21237e-24	1.08804	0.777	0.598	2.65136e-19	SMC-1	Btg2
Tuba1a4	2.26722e-23	0.489642	0.668	0.413	7.3197e-19	SMC-1	Tuba1a
Kcnk32	7.03919e-23	0.356437	0.186	0.056	2.2726e-18	SMC-1	Kcnk3
Dusp13	1.57321e-22	0.858866	0.704	0.531	5.0791e-18	SMC-1	Dusp1
Zfp363	1.10729e-21	0.917275	0.72	0.552	3.5749e-17	SMC-1	Zfp36
Serpina3n3	1.15618e-21	0.525903	0.238	0.085	3.73273e-17	SMC-1	Serpina3n
Socs33	4.21883e-21	0.660381	0.549	0.32	1.36205e-16	SMC-1	Socs3
Hspb14	4.43656e-21	1.16817	0.863	0.732	1.43234e-16	SMC-1	Hspb1
Thbs13	5.96219e-21	0.624699	0.409	0.201	1.92489e-16	SMC-1	Thbs1
Atf34	9.14793e-20	0.918465	0.729	0.562	2.95341e-15	SMC-1	Atf3
Ifitm34	1.50538e-19	0.525702	0.887	0.618	4.86013e-15	SMC-1	Ifitm3
BC0285281	1.70386e-19	0.32532	0.186	0.061	5.50091e-15	SMC-1	BC028528
Tcim4	3.38728e-19	0.43691	0.308	0.141	1.09358e-14	SMC-1	Tcim
Cystm15	3.78178e-19	0.339334	0.753	0.491	1.22095e-14	SMC-1	Cystm1
Meg33	4.80724e-19	0.962691	0.36	0.172	1.55202e-14	SMC-1	Meg3
Ifitm12	1.70742e-18	1.24443	0.323	0.152	5.5124e-14	SMC-1	Ifitm1
Gimap62	2.73673e-17	0.598129	0.192	0.069	8.83553e-13	SMC-1	Gimap6
Selenom3	3.55727e-17	0.356281	0.595	0.381	1.14847e-12	SMC-1	Selenom
Tcf151	6.58956e-17	0.331486	0.159	0.052	2.12744e-12	SMC-1	Tcf15
Fgl22	8.88082e-17	0.391407	0.302	0.135	2.86717e-12	SMC-1	Fgl2
Isg152	2.26922e-16	0.702719	0.247	0.107	7.32616e-12	SMC-1	Isg15
Cfh1	8.07104e-16	1.30802	0.329	0.176	2.60573e-11	SMC-1	Cfh
Ccn21	1.07759e-15	0.896955	0.287	0.136	3.47899e-11	SMC-1	Ccn2
Gpc31	2.27932e-15	0.455844	0.186	0.071	7.35878e-11	SMC-1	Gpc3
Cd2004	9.2906e-15	0.494391	0.335	0.173	2.99947e-10	SMC-1	Cd200
Id24	1.69008e-14	1.00954	0.582	0.461	5.45643e-10	SMC-1	Id2
Maff4	4.43422e-14	1.22952	0.476	0.318	1.43159e-09	SMC-1	Maff
Col6a31	5.14705e-14	0.505677	0.308	0.157	1.66173e-09	SMC-1	Col6a3
Lox2	1.8307e-13	0.44648	0.238	0.108	5.9104e-09	SMC-1	Lox
Rcn33	1.2685e-12	0.346938	0.345	0.187	4.09535e-08	SMC-1	Rcn3
Bmp23	1.53362e-12	0.339847	0.201	0.088	4.9513e-08	SMC-1	Bmp2
Lpl1	3.72524e-12	0.306911	0.244	0.118	1.20269e-07	SMC-1	Lpl
2024-06-04	4.3525e-12	0.54798	0.826	0.682	1.4052e-07	SMC-1	Jun
Il63	5.90573e-12	1.8738	0.195	0.089	1.90666e-07	SMC-1	Il6
Angptl42	2.39971e-10	0.555193	0.201	0.098	7.74746e-06	SMC-1	Angptl4
Akap124	5.87981e-10	0.25445	0.244	0.126	1.8983e-05	SMC-1	Akap12
Tmem1002	2.17034e-09	0.516969	0.195	0.098	7.00696e-05	SMC-1	Tmem100
Hspa1b4	2.49474e-09	0.767492	0.637	0.557	8.05427e-05	SMC-1	Hspa1b
Crem2	3.44006e-09	1.30305	0.32	0.212	0.000111062	SMC-1	Crem
Ccn12	6.02194e-09	0.905167	0.53	0.41	0.000194418	SMC-1	Ccn1
Htra11	2.27624e-08	0.321344	0.271	0.159	0.000734884	SMC-1	Htra1
Fosb4	1.46335e-07	0.535214	0.616	0.497	0.00472444	SMC-1	Fosb
Txnip4	3.23817e-07	0.51555	0.558	0.456	0.0104544	SMC-1	Txnip
Cygb2	7.39524e-07	0.646172	0.268	0.17	0.0238755	SMC-1	Cygb
Ifrd13	8.88127e-07	0.327271	0.613	0.522	0.0286732	SMC-1	Ifrd1
Egr12	1.26091e-06	0.288141	0.701	0.599	0.0407086	SMC-1	Egr1
Klf44	2.12574e-05	0.656455	0.524	0.473	0.686296	SMC-1	Klf4
G0s22	3.47608e-05	0.691671	0.195	0.129	1	SMC-1	G0s2
Dnajb14	5.09792e-05	0.743072	0.582	0.549	1	SMC-1	Dnajb1
Pam4	5.84261e-05	0.463257	0.354	0.286	1	SMC-1	Pam
Postn1	8.15609e-05	0.314677	0.14	0.08	1	SMC-1	Postn
Serpine25	0.000180266	0.349329	0.393	0.324	1	SMC-1	Serpine2
Tnfsf92	0.000630066	0.300448	0.11	0.064	1	SMC-1	Tnfsf9
Serpine12	0.000980734	0.518271	0.149	0.099	1	SMC-1	Serpine1
Rcan13	0.00301711	0.596324	0.195	0.144	1	SMC-1	Rcan1
Gm122162	0.00329114	0.421774	0.113	0.073	1	SMC-1	Gm12216
Rgs22	0.00946477	0.400929	0.335	0.292	1	SMC-1	Rgs2
Actg21	0	5.08244	0.919	0.024	0	SMC-2	Actg2
Acta21	0	4.93991	1	0.124	0	SMC-2	Acta2
Cnn11	0	4.92625	0.973	0.032	0	SMC-2	Cnn1
Tagln1	0	4.87124	1	0.119	0	SMC-2	Tagln
Myh111	0	4.13466	0.93	0.051	0	SMC-2	Myh11
Fbxl221	0	2.92557	0.843	0.034	0	SMC-2	Fbxl22
Acta1	0	2.91308	0.351	0.005	0	SMC-2	Acta1
Tnnt1	0	2.4815	0.551	0.023	0	SMC-2	Tnnt1
Tnnt2	0	2.4054	0.324	0.007	0	SMC-2	Tnnt2
Synpo21	0	2.39099	0.778	0.048	0	SMC-2	Synpo2
Sh3bgr1	0	2.38335	0.784	0.066	0	SMC-2	Sh3bgr
Hspb61	0	2.28622	0.654	0.039	0	SMC-2	Hspb6
Lmod11	0	2.21267	0.811	0.027	0	SMC-2	Lmod1
Jph21	0	1.07647	0.443	0.012	0	SMC-2	Jph2
Myl91	1.31536e-296	4.3925	1	0.129	4.24664e-292	SMC-2	Myl9
Itga81	3.28026e-273	1.3617	0.438	0.018	1.05903e-268	SMC-2	Itga8
Tnnc2	8.25637e-273	1.70273	0.297	0.007	2.66557e-268	SMC-2	Tnnc2
Hhip1	5.69044e-272	2.19218	0.557	0.033	1.83716e-267	SMC-2	Hhip
Mylk1	1.23842e-261	4.55104	0.957	0.141	3.99823e-257	SMC-2	Mylk
Des1	2.65607e-250	4.27763	0.941	0.14	8.57512e-246	SMC-2	Des
Chrdl1	8.85604e-249	1.02078	0.427	0.019	2.85917e-244	SMC-2	Chrdl1
Igfbp21	4.2804e-235	3.97444	0.535	0.037	1.38193e-230	SMC-2	Igfbp2
Pdlim32	2.47953e-230	2.49062	0.811	0.094	8.00516e-226	SMC-2	Pdlim3
Tpm21	6.82173e-212	4.93296	0.984	0.206	2.20239e-207	SMC-2	Tpm2
Mcam3	2.35039e-208	1.11854	0.562	0.043	7.58822e-204	SMC-2	Mcam
Smoc21	3.15635e-206	2.43804	0.638	0.061	1.01903e-201	SMC-2	Smoc2
Ppp1r14a1	1.4722e-190	2.77999	0.616	0.064	4.75299e-186	SMC-2	Ppp1r14a
Enpp21	8.11915e-173	2.13806	0.578	0.06	2.62127e-168	SMC-2	Enpp2
Ckb3	1.14623e-171	3.21057	0.914	0.193	3.7006e-167	SMC-2	Ckb
Fhl13	9.34663e-165	3.06002	0.838	0.16	3.01756e-160	SMC-2	Fhl1
Mustn12	6.35179e-160	2.62082	0.741	0.108	2.05067e-155	SMC-2	Mustn1
Flna1	3.82351e-152	2.98817	0.903	0.23	1.23442e-147	SMC-2	Flna
Cald14	4.94206e-151	2.81864	0.935	0.241	1.59554e-146	SMC-2	Cald1
Fst2	2.93694e-148	2.00972	0.751	0.117	9.48192e-144	SMC-2	Fst
Tmem200c1	5.73515e-141	0.274888	0.119	0.002	1.85159e-136	SMC-2	Tmem200c
Ankrd1	1.27727e-133	0.622001	0.119	0.002	4.12365e-129	SMC-2	Ankrd1
Gas11	5.41329e-132	1.66753	0.773	0.135	1.74768e-127	SMC-2	Gas1
Tpm13	3.74757e-127	3.4302	0.973	0.417	1.2099e-122	SMC-2	Tpm1
Pcp42	1.3495e-126	4.83288	0.497	0.063	4.35687e-122	SMC-2	Pcp4
Cpxm23	2.95756e-122	1.38049	0.541	0.07	9.54848e-118	SMC-2	Cpxm2
Csrp12	2.21702e-120	3.69115	0.978	0.501	7.15765e-116	SMC-2	Csrp1
Inhba2	1.03487e-118	0.877038	0.335	0.027	3.34106e-114	SMC-2	Inhba
Il17b	6.41259e-116	0.43267	0.135	0.003	2.07031e-111	SMC-2	Il17b
Kcnk33	4.98655e-112	1.02565	0.449	0.052	1.60991e-107	SMC-2	Kcnk3
Sfrp22	1.24645e-111	1.717	0.584	0.086	4.02417e-107	SMC-2	Sfrp2
Palld2	1.48468e-109	2.02748	0.838	0.225	4.7933e-105	SMC-2	Palld
Fabp32	1.64499e-109	0.554327	0.243	0.015	5.31085e-105	SMC-2	Fabp3
Cpe2	6.20499e-106	2.13416	0.746	0.175	2.00328e-101	SMC-2	Cpe
P2rx11	2.12598e-105	1.43963	0.211	0.012	6.86374e-101	SMC-2	P2rx1
Rspo31	6.81879e-103	1.86994	0.486	0.068	2.20145e-98	SMC-2	Rspo3
Ogn1	2.0759e-100	2.00079	0.703	0.144	6.70206e-96	SMC-2	Ogn
Cav13	8.73441e-100	1.69307	0.838	0.221	2.81991e-95	SMC-2	Cav1
Sparcl13	1.91994e-96	1.87215	0.876	0.233	6.19854e-92	SMC-2	Sparcl1
Abcc91	1.84677e-95	0.54658	0.308	0.028	5.96228e-91	SMC-2	Abcc9
Hspb21	9.05928e-95	0.762245	0.33	0.032	2.92479e-90	SMC-2	Hspb2
Ptgis1	2.12142e-92	1.29737	0.627	0.12	6.84899e-88	SMC-2	Ptgis
Wfdc13	8.53489e-92	0.89717	0.535	0.084	2.75549e-87	SMC-2	Wfdc1
Mfap41	1.84822e-91	1.02458	0.476	0.067	5.96698e-87	SMC-2	Mfap4
Fxyd13	2.52516e-86	1.67979	0.838	0.245	8.15248e-82	SMC-2	Fxyd1
Col12a11	1.36961e-83	1.41749	0.432	0.064	4.42178e-79	SMC-2	Col12a1
Rbp41	5.0401e-83	1.83727	0.281	0.028	1.6272e-78	SMC-2	Rbp4
Cavin34	1.84029e-82	1.682	0.886	0.305	5.94137e-78	SMC-2	Cavin3
Cavin22	1.12984e-78	0.522119	0.514	0.085	3.64769e-74	SMC-2	Cavin2
Postn2	1.43756e-77	1.20097	0.459	0.074	4.64115e-73	SMC-2	Postn
Rasl11a1	4.84143e-75	1.20417	0.568	0.12	1.56306e-70	SMC-2	Rasl11a
Art31	2.06302e-70	0.833683	0.362	0.052	6.66046e-66	SMC-2	Art3
Cryab2	2.88248e-70	1.17533	0.697	0.179	9.30608e-66	SMC-2	Cryab
Selenom4	1.84549e-66	1.59185	0.865	0.379	5.95815e-62	SMC-2	Selenom
Gm138893	4.4547e-66	1.3405	0.497	0.099	1.4382e-61	SMC-2	Gm13889
Fn11	2.70322e-65	1.18165	0.514	0.105	8.72736e-61	SMC-2	Fn1
Mgll3	3.04176e-58	0.795879	0.519	0.118	9.82031e-54	SMC-2	Mgll
Ccn22	2.27027e-57	2.00857	0.53	0.133	7.32958e-53	SMC-2	Ccn2
Lgals14	4.31456e-57	1.22096	0.941	0.38	1.39296e-52	SMC-2	Lgals1
Gucy1a13	2.66732e-56	0.807021	0.324	0.052	8.61145e-52	SMC-2	Gucy1a1
Rasgrp23	9.87239e-55	0.539698	0.378	0.067	3.1873e-50	SMC-2	Rasgrp2
Pam5	4.76483e-54	1.53349	0.741	0.279	1.53832e-49	SMC-2	Pam
Lmcd14	7.63525e-52	1.16351	0.303	0.049	2.46504e-47	SMC-2	Lmcd1
Osr12	1.77467e-51	0.708262	0.324	0.055	5.72953e-47	SMC-2	Osr1
Nsg21	7.18965e-50	0.264262	0.114	0.007	2.32118e-45	SMC-2	Nsg2
Ecrg4	2.37076e-49	0.334294	0.2	0.023	7.65399e-45	SMC-2	Ecrg4
Kcnj81	1.24326e-48	0.337751	0.178	0.018	4.01387e-44	SMC-2	Kcnj8
Tinagl13	2.30044e-48	1.03341	0.676	0.234	7.42697e-44	SMC-2	Tinagl1
Cxcl142	3.98009e-48	1.42557	0.546	0.16	1.28497e-43	SMC-2	Cxcl14
Osr22	3.51124e-47	0.775005	0.459	0.107	1.1336e-42	SMC-2	Osr2
Actb5	3.28442e-46	1.76338	0.989	0.929	1.06037e-41	SMC-2	Actb
Tagap	3.81574e-46	0.575503	0.189	0.022	1.23191e-41	SMC-2	Tagap
S100a63	1.49272e-45	1.33588	0.968	0.565	4.81925e-41	SMC-2	S100a6
Pcp4l14	3.87819e-45	1.48215	0.481	0.136	1.25207e-40	SMC-2	Pcp4l1
Rarres23	5.55088e-44	0.603609	0.773	0.267	1.7921e-39	SMC-2	Rarres2
Col4a15	2.51862e-43	0.934444	0.73	0.271	8.13137e-39	SMC-2	Col4a1
Rgs23	5.68586e-43	1.8639	0.686	0.285	1.83568e-38	SMC-2	Rgs2
Bgn3	2.36954e-42	0.431238	0.8	0.262	7.65007e-38	SMC-2	Bgn
Lgr5	2.49637e-42	0.923993	0.243	0.039	8.05953e-38	SMC-2	Lgr5
Srd5a22	3.49443e-41	0.607585	0.27	0.047	1.12818e-36	SMC-2	Srd5a2
Tcap1	5.90788e-41	0.490963	0.124	0.011	1.90736e-36	SMC-2	Tcap
Ptn3	1.45232e-39	1.5857	0.481	0.144	4.68882e-35	SMC-2	Ptn
Tsc22d12	1.45649e-39	1.24507	0.811	0.433	4.70229e-35	SMC-2	Tsc22d1
Fstl12	5.3014e-39	0.516871	0.714	0.244	1.71156e-34	SMC-2	Fstl1
S100a41	7.37335e-38	1.48559	0.395	0.097	2.38049e-33	SMC-2	S100a4
Nrp23	2.4549e-36	0.382134	0.351	0.08	7.92565e-32	SMC-2	Nrp2
Ccn13	6.23831e-35	1.53818	0.778	0.407	2.01404e-30	SMC-2	Ccn1
Igfbp74	1.57513e-33	0.742481	0.919	0.478	5.08531e-29	SMC-2	Igfbp7
Rcn34	2.07235e-33	0.46782	0.584	0.185	6.69057e-29	SMC-2	Rcn3
6330403K07Rik1	6.8018e-33	0.312965	0.146	0.018	2.19596e-28	SMC-2	6330403K07Rik
Gadd45g3	7.54453e-33	1.28675	0.822	0.513	2.43575e-28	SMC-2	Gadd45g
Emp32	5.37491e-32	0.689857	0.73	0.291	1.73529e-27	SMC-2	Emp3
Col1a22	8.1708e-32	0.301222	0.773	0.279	2.63794e-27	SMC-2	Col1a2
Atp1a22	1.09076e-31	0.416848	0.297	0.066	3.52153e-27	SMC-2	Atp1a2
Col6a12	5.90821e-31	0.371158	0.627	0.209	1.90746e-26	SMC-2	Col6a1
Hspb15	1.21629e-30	1.10346	0.968	0.732	3.9268e-26	SMC-2	Hspb1
Mfap51	1.78941e-30	0.359268	0.562	0.186	5.7771e-26	SMC-2	Mfap5
Rgs52	5.89939e-30	1.43751	0.249	0.053	1.90462e-25	SMC-2	Rgs5
Gng113	2.34783e-29	0.367902	0.605	0.214	7.57998e-25	SMC-2	Gng11
Col6a22	6.30741e-28	0.309384	0.535	0.172	2.03635e-23	SMC-2	Col6a2
Wif12	3.56313e-27	2.08259	0.308	0.085	1.15036e-22	SMC-2	Wif1
Serpinh14	1.0522e-25	0.666163	0.805	0.399	3.39703e-21	SMC-2	Serpinh1
Cd59a3	3.92605e-25	0.296776	0.416	0.134	1.26753e-20	SMC-2	Cd59a
Fos5	7.54827e-25	1.18679	0.843	0.654	2.43696e-20	SMC-2	Fos
Cd2005	1.72504e-23	0.562231	0.481	0.173	5.56931e-19	SMC-2	Cd200
Mfge83	7.51335e-23	0.560656	0.676	0.326	2.42568e-18	SMC-2	Mfge8
Htra12	8.92751e-23	0.430972	0.438	0.158	2.88225e-18	SMC-2	Htra1
Gpm6b1	4.36849e-22	0.350351	0.357	0.118	1.41037e-17	SMC-2	Gpm6b
Id25	4.57847e-22	1.32362	0.724	0.46	1.47816e-17	SMC-2	Id2
Tnc	7.49185e-22	0.27661	0.114	0.017	2.41874e-17	SMC-2	Tnc
Plpp32	1.00592e-21	0.337172	0.719	0.339	3.24761e-17	SMC-2	Plpp3
Angptl43	2.31321e-21	0.312031	0.319	0.097	7.46821e-17	SMC-2	Angptl4
Pcolce1	9.17759e-21	0.504231	0.465	0.177	2.96298e-16	SMC-2	Pcolce
Vwa12	7.46372e-19	0.286711	0.335	0.113	2.40966e-14	SMC-2	Vwa1
Akap125	2.80121e-18	0.260339	0.362	0.126	9.04372e-14	SMC-2	Akap12
Kcne43	4.84933e-18	0.475979	0.2	0.052	1.5656e-13	SMC-2	Kcne4
Rrad1	1.81667e-17	0.412102	0.222	0.063	5.86511e-13	SMC-2	Rrad
Tuba1a5	2.4568e-17	0.410902	0.741	0.416	7.93179e-13	SMC-2	Tuba1a
Gem4	7.88438e-17	0.739386	0.486	0.224	2.54547e-12	SMC-2	Gem
Rbp12	1.31151e-16	0.40855	0.676	0.34	4.23422e-12	SMC-2	Rbp1
Ifitm23	1.39682e-16	0.526806	0.881	0.654	4.50964e-12	SMC-2	Ifitm2
Prss234	5.66777e-16	0.847412	0.438	0.199	1.82984e-11	SMC-2	Prss23
Dner2	3.8661e-15	0.284015	0.178	0.048	1.24817e-10	SMC-2	Dner
Timp34	7.38404e-15	0.385223	0.741	0.432	2.38394e-10	SMC-2	Timp3
Cebpd5	1.1784e-14	0.944278	0.67	0.429	3.80447e-10	SMC-2	Cebpd
G0s23	1.35536e-14	0.635122	0.33	0.127	4.37578e-10	SMC-2	G0s2
[truncated: 1,112 more rows]

## Sheet: And-Resp
Msmb
Apof
Nkx3-1
Mme
Svs6
Fcgbp
Man1a
Bpgm
Arg2
Adam28
Fkbp5
Spink1
Cdo1
Mthfd2
H2-Q10
Gnmt
Psat1
Serpine2
Cd52
Traf1
Fkbp11
Svs2
Manf
Papss2
Nfil3
Kdelr3
Oit1
Acsl4
Svs5
Tst
Mt1
Dnajb11
Azgp1
Dnajc3
Dnase1l2
Bmpr1b
Slc22a1
Srm
Hspa5
Gmppb
Ren1
Mt2
Mcoln2
Plac8
Gars
Nans
Pdia3
Rcn1
Lct
Igfbp2
Pbsn
Erp44
Slc11a2
Slc7a5
Fut8
