# Supplementary material for: Cellular cartography reveals mouse prostate organization and determinants of castration resistance
Source: Proc Natl Acad Sci U S A. 2025 Aug 25;122(35):e2427116122. doi: 10.1073/pnas.2427116122 (PMC12415206; doi:10.1073/pnas.2427116122)
Supplement: Supplementary file 3 — Dataset S02 (XLSX) [file pnas.2427116122.sd02.xlsx]

## Sheet: scMultiome QC Stats
Data Table S2. scmultiome QC - Related to Figures 1, 3, S3, S4, S6 and S9
Sample	Description	strain	n (mice)	GEX(snRNAseq)								ATAC-seq
				Pre-Processing					Post-Processing			Pre-Processing				Post-Processing
				Cell #	Fraction Reads in Cells	Mean Reads / Cell	Median Genes / Cell	Median UMI Counts / Cell	Cell #	Median Genes/Cell	Median UMI Counts / Cell	Cell #	Fraction Reads in Cells	Mean Reads / Cell	Median high-quality fragments / Cell	Cell #	Median transposition events in peaks/Cell	Median peaks / Cell
SI_32221_SI_32227	Intact Mouse Prostate	C57BL6	3	2593	0.666	61598.4	2942	1086	2146	1119	2846	2593	0.628	56303.1	12278	2146	15111	7102
SI_32222_SI_32228	Castrated Mouse Prostate	C57BL6	3	5718	0.645	50573	1568	650	2165	972	2548	5718	0.785	40694.5	10915	2165	22934	10364
The following tabs correspond to:
putative AR activated genes	Genes that decrease upon castration and exhibit decreased accessibiliy of gene-proximal AREs in each cell type
putative AR repressed genes	Genes that increase upon castration and exhibit increased accessibiliy of gene-proximal AREs in each cell type
And-Sens	Genes that decrease upon castration and exhibit decreased accessibiliy of gene-proximal AREs in all luminal epithelial cells

## Sheet: putative AR activated genes
Putative AR activated genes per cell type (genes down-regulated in castrated mouse prostate and have ARE matches in nearby peak(s))
Basal	LE-1	LE-2	LE-5	LE-7	LE-8
Aldh6a1	9530053A07Rik	9530053A07Rik	Fkbp5	Fkbp5	Pdlim2
Ramp1	Nkd1	Atp12a	Foxp1	Pdlim2	Ift20
Tmem176b	Erp44	Sel1l	Bri3	9530002B09Rik	Dnase1l2
Pik3r1	Aldh6a1	Erp44	Ano1	Mapk13	Ramp1
Fkbp5	Atp12a	Prdx6	Tnfrsf21	Rgs2	D030018L15Rik
Aldh1a1	Sil1	Cst3	Aldh1a7	Mme	9530002B09Rik
Mrps6	Os9	9530002B09Rik	Sptssa	Dnase1l2	Gpr155
S100a10	Fuca1	Mt2	Pdlim2	Crabp1	Stt3b
Atp1b1	Suox	Os9	Iqgap2	Nucb2	Zbtb16
Maf	Nkx3-1	Pdlim2	Cxxc4	Isg20	Hpgd
Adh1	Mt2	Nkx3-1	Zbtb20	Bmpr1b	Fkbp5
Kitl	Chid1	Creld2	Wnk2	Creld2	Sod1
Nrg2	Creld2	Serpine2	Arl4a	Spink1	Adk
Pdlim2	Tgm4	Cited2	Scnn1a	Asrgl1	Mapk13
Tshz2	Chn2	Fuca1	Coro2a	Cited2	Laptm4a
Coro2a	Rps14	Man1a	S100a10	Papss2	Hmgcs2
Nampt	Man1a	Mmp7	Smco4	Copz2	Spink8
Atp1a1	Hpgd	Sil1	Nfia	Pgap2	Srp9
Hpgd	Gars	C1rb	Atp1a1		Cst3
Phlda3	Serpine2	Hsph1	Ctdspl		Erp44
Il33	Edem1	Chid1	Slc38a1		Os9
Galnt18	Atp1b1	Chn2	Sel1l3		Nkx3-1
Fos	Plac8	Tgm4	Tusc3		Msmb
Smco4	Hsph1	Sec61b	Nfib		Krtcap2
Adm	C1rb	Copz2	Ccbe1		Ndrg2
Kcnk1	Rpn1	Plac8	Lmo4		Chid1
Cp	Mt1	Col4a6	Erp44		Iqgap2
Sptssa	Rab39b	Mrps6	Smim1		Creld2
Trim2	9530002B09Rik	Mt1	Dnase1l2		Rgs2
Aldh1a7	Col4a6	Hmgn2	Atp1b1		Fuca1
Apobec3	Mrps6	Gmds	Fam20b		Mt2
Dcn	Mcoln2	Oit1	Gsta3		Bmpr1b
Pop5	2210407C18Rik	Akr1b3	Anpep		Cldn10
Cst3	Psat1	Hpgd	Nbea		Coro2a
Pid1	Prdx6	Fgl1	Cldn10		Man1a
Pnp	Smim14	Ufm1	Tfcp2l1		Fam210a
Cited2	Gpt2	Sec61g	Tmem176a		Suox
Hspb1	Sec61b	Sec11c	Osr1		Pdia6
Pik3ip1	Srp9	Rab39b	Slc1a5		Wipi1
Sbspon	Nars	Tmed10	Anxa3		Smim1
Ezr	Man2a1	Srp9	Sec62		Tram1
Klf6	Rps12	Rcn2	Anxa4		Isg20
Nfix	Emcn	Pdia6	Slc39a8		Slc30a10
Stmn1	Cited2	Rpl11	Sorbs2		Pop5
Papss2	Fgl1	Smim14	Tox3		Kcnk1
Spon2	Sec11c	Mme	Myo1d		Rcn2
	Mme		Pgap2		Galnt18
	Dnajc10		Mapk13		Acsl4
	Gxylt2		Trim2		Agpat3
	Pdia6		Pop5		Nucb2
	Cst3		Ndufa11		Defb1
	Sec61g		Emb		Rabac1
	Ufm1		Lpcat2		Abca5
	Srp14		Sec61b		Sec61b
	Rpl11		Nucb1		Mrps6
	Edem2		AA986860		Gramd3
			Hspa1a		Defb10
			Hpgd		Syt10
			Sbspon		Aldh1a1
			Fuca1		Amd1
			Psmb6		Rab39b
			Idh2		Oit1
			Psmd7		Aldh6a1
			Pdzk1ip1		Ssr3
			Oit1		H13
			Nrtn		Cyp27a1
			Ehf		Snx16
			Arid2		Pgap2
			Spred1		Saraf
			Man2a1		Pcp4
			Adh1		H2afz
			Cpd		Papss2
			Golgb1		Ppa1
			Id2		Mme
			Fth1		Reep5
			Mtch1		Cited2
			Timp2		Edem1
			Cd9		Gsta3
			Tmem159		Edem2
			Degs1		Slc7a4
			Gmds		Ufm1
			Ceacam1		Rpn1
			Bphl		Ppp3ca
			Apip		Fth1
			Tm9sf3		Mgll
					Nucb1
					Srpr
					Bcat2
					Rcn1
					Prdx6
					Erlec1
					Gsto1
					Pdia4

## Sheet: putative AR repressed genes
Putative AR repressed genes per cell type (genes up-regulated in castrated mouse prostate and have ARE matches in nearby peak(s))
Basal	LE-1	LE-2	LE-5	LE-7	LE-8
Tpm1	Arid1b	Bace2	Jund	Bace2	Krt8
Krt5	Glb1l2	Tspan8	Uba52	Dusp11	Camk1d
Fgfr2	Abhd2	Cldn7	Cldn7	Tspan8	Ly6e
Epcam	Cldn7	Fndc3a	Por	Tmprss13	Zfhx3
Ahr	Efnb2	Glb1l2	F11r	Camk1d	Cdk19
Runx1	Lpp	Tmprss13	Spint1	Cdk19	Trpm3
Cxcl12	Krt8	Rab15	Dsp	Tomm5	Ceacam1
Nfe2l2	Tmprss13	Pdlim5	Ahnak	Krt8	Ar
Thbs1	Alox12	Urah	Urah	Ndst1	Rnf128
Cxadr	Rab15	Slc38a1	Pbx1	Rab27b	Rab15
Tns3	Rab27b	Ndst1	Lgals3	Kcnk1	Spint1
Ets2	Cystm1	Esrp1	Pdlim1	Abhd2	Urah
Coq10b	Spint1	Capn5	Rpl12	Ptprk	Limk2
Klf5	Gata3	Iqgap2	Rpl37a	Cdh1	Krt18
Pnrc1	Krt18	Abhd2	Fos	Lurap1l	Lmo7
Tnfrsf12a	Slc38a1	Sp8	Ywhaz	Ell2	Pde4b
Id1	Dusp11	Gfpt1	Rps21	Cep170b	Sdha
Bcam	Cep170b	Msi2	Lpp	Cldn7	Nhp2
Sik1	Cdh1	Cdh1	Mpzl2	Lrrfip1	Cystm1
Crip2	Ptprk	Man1c1	Mgst3	Krt18	Pde4d
Anxa3	Lmo7	Zfhx3	Rpl14	Mylip	Anapc13
Krt14	Idh1	Tcf7l2	Lmo7	Tnfrsf21	Cdh1
Nr4a1	Msi2	Gata3	Cxadr	Epcam	Prlr
Cdkn1a	Fbp1	Krt18	Rps5	Por	Rab11fip1
Ccnl1	Ahr	Sorl1	Gltp	Slc12a2	Baiap2
Rpl37a	Esrp1	Cdk19	Dhrs3	Sipa1l3	Epcam
Krt18	Sp8	Frk	Sdc1	Fuca1	Slc3a2
Ahnak	Pwwp2b	Piezo2	Krt19	Eif4ebp2	Pdlim4
Maff	F11r	Dusp11	Rpl28	Spint1	Chka
Lgals7	Camk1d	Rab27b	Mal2	Arid1b	Tcf7l2
Uba52	Por	Shroom3	Elf3	Cdk6	Slc12a2
Hes1	Rbm47	Fbp1	Errfi1	Irf2	Smco4
Krt8	Shroom3	Ppp3ca	Myof	Klf5	Rpl6
Tiparp	Grhl1	Epcam	Id1	Naip6	Tmem159
Dusp6	Tes	Cystm1	Mgst1	Filip1l	Pde4dip
Tpm4	Rad23b	Nemf	Hes1	Cobl	Arid5b
Mast4	Prkca	Spint1		Mllt3	Nfia
	Birc6	Trim2		Sorl1	Pa2g4
	Tnks1bp1	Alad		Tes	Trim2
	Trim2	Cep170b		Zfhx3	Sorl1
	Ank3	Krt8		Larp4	Shroom3
	Plekhh1	Lmo7		Pa2g4	Tomm5
	Epcam	Mlph		Smco4	Pdlim5
	Vars	Rps21		Grhl1	Casz1
	Ugcg	Alcam		Piezo2	Pid1
	Blnk	Clu		Cntnap2	Lima1
	Lima1	Tes		Ank3	Mtch1
	Id1	Blnk		Ibtk	Scd2
	Atp8b1	Id3		Grb7	Ell2
	Mlph	Grhl1		Lima1	Elf3
	Pa2g4	Cnn3		Fbxo32	Rpl12
	Pdlim4	Bag6		Phlda2	Rps21
	Utrn	Eif4ebp2		Cmas
	Zfhx3	Rbm47		Rab15
	Btg1	Slc16a7		Wwc1
	Sorbs2	Pa2g4		Trim2
	Krt19	Prodh		Pde4d
	Cpm	Echdc2		Slc1a5
	Phb2	Cpm		9130008F23Rik
	Irf6	Cd44		Dhrs3
	Bag6	Tle1		Nupr1
	Anxa4	Serpinb1a		Limk2
	Wwc1	Psme2		Mal2
	Serpinb1a	Mylip		Cops4
	Yap1	Rad23b		Dhrs7
	Macf1	Ppt1		Cited4
	Mfsd6	Cyb561		Ar
	Esr1	Mycl		Fry
	Ptprf	Mgst3		Mlph
	Pde4dip	Dhx40		Ndufb2
	Sorl1	Vars		Yap1
	Faah	Wwc1		Krt19
	Dync1h1	Esr1		Sorbs2
	Alcam	Sema4a		Psmb5
	Nhp2	Prlr		Arhgef5
	Trp53inp1	Arhgef5		Smim14
	Rpl37a	Nhp2		Shroom3
	Alkbh1	Plin3		Scd2
	Rps21	Hopx		Anxa11
	Arhgef5	Abcc3		2310001H17Rik
	Mboat1	Jup		Gdpd1
	Cnn3	Phb2		Irf6
	Ibtk	Sorbs2		Slc43a2
	Abcc3	Krt19		Ly6e
	Lcp1	Qsox1		Phb2
	Plin3	Mfsd6		Rbm47
	Tgfb2	Ibtk		Traf3ip2
	Rab11fip1	App		Plin3
	Ceacam1	Scd2		Zfp36l1
		Rab11fip1		Casz1
		Ezr		Mrpl14
				Cyb561
				Jup
				Gmds
				Ube2i
				Rab11fip1
				Arpc5l
				Esrp1
				Mia2
				Pigt
				Arhgap32
				Pigr
				Sel1l3
				Hopx
				Osgin1
				Bag6
				Gmpr
				Bsdc1
				Elf3
				Cgn
				Btg1
				Il17re
				Ptprf
				Txnip
				Uba52
				Sdha
				Ceacam1

## Sheet: And-Sens
2210407C18Rik
9530002B09Rik
9530053A07Rik
Abca5
Acsl4
Adk
Agpat3
Akr1b3
Aldh1a1
Aldh6a1
Amd1
Asrgl1
Atp12a
Atp1b1
Bcat2
Bmpr1b
C1rb
Chid1
Chn2
Cited2
Cldn10
Col4a6
Copz2
Coro2a
Crabp1
Creld2
Cst3
Cyp27a1
D030018L15Rik
Defb1
Defb10
Dnajc10
Dnase1l2
Edem1
Edem2
Emcn
Erlec1
Erp44
Fam210a
Fgl1
Fkbp5
Fth1
Fuca1
Galnt18
Gars
Gmds
Gpr155
Gpt2
Gramd3
Gsta3
Gsto1
Gxylt2
H13
H2afz
Hmgcs2
Hmgn2
Hpgd
Hsph1
Ift20
Iqgap2
Isg20
Kcnk1
Krtcap2
Laptm4a
Man1a
Man2a1
Mapk13
Mcoln2
Mgll
Mme
Mmp7
Mrps6
Msmb
Mt1
Mt2
Nars
Ndrg2
Nkd1
Nkx3-1
Nucb1
Nucb2
Oit1
Os9
Papss2
Pcp4
Pdia4
Pdia6
Pdlim2
Pgap2
Plac8
Pop5
Ppa1
Ppp3ca
Prdx6
Psat1
Rab39b
Rabac1
Ramp1
Rcn1
Rcn2
Reep5
Rgs2
Rpl11
Rpn1
Rps12
Rps14
Saraf
Sec11c
Sec61b
Sec61g
Sel1l
Serpine2
Sil1
Slc30a10
Slc7a4
Smim1
Smim14
Snx16
Sod1
Spink8
Srp14
Srp9
Srpr
Ssr3
Stt3b
Suox
Syt10
Tgm4
Tmed10
Tram1
Ufm1
Wipi1
Zbtb16
