# Supplementary material for: Cellular cartography reveals mouse prostate organization and determinants of castration resistance
Source: Proc Natl Acad Sci U S A. 2025 Aug 25;122(35):e2427116122. doi: 10.1073/pnas.2427116122 (PMC12415206; doi:10.1073/pnas.2427116122)
Supplement: Supplementary file 4 — Dataset S03 (XLSX) [file pnas.2427116122.sd03.xlsx]

## Sheet: Spatial QC Stats
Data Table S3. Spatial Transcriptomics QC and lobe specific expression profiles for C57BL6 samples - Related to Figures 1, 3, 4, S5, S7-9
Mouse Information			Visium Data Information
Condition	n sections	For Main Visualization	Visium slide ID	M reads sequenced	n spots under tissue	Fraction Reads in Spots	Mean Reads / Spot	Mean Reads under Tissue / Spot	Median UMI Counts	Median Genes / Spot	Genes Detected
Intact	4	X	Slide 1A	97.445	2690	0.852	36225	30434	19074	5647	17142
			Slide 1B	100.924	2433	0.846	41481	34638	21359	5996	17104
			Slide 1C	100.136	2688	0.889	37532	32908	20879	5922	17206
			Slide 1D	83.63	2770	0.878	30191	26151	17458	5370	17021
Castrated D15	4		Slide 3A	72.31	2339	0.763	30915	23237	13043	5626	18014
			Slide 3B	85.029	2486	0.809	34203	27285	14302	5896	18213
			Slide 3C	80.814	2481	0.829	32573	26468	13502	5791	18133
		X	Slide 3D	96.184	2650	0.795	36296	28368	15408	6122	18422
The following tabs correspond to:
Int_Spatial_specific_markergene	marker genes from each lobes. "X" on the each region specific genes

## Sheet: Int_Spatial_specific_markergene
Region	Gene	specific	Top	p.value	FDR	summary.logFC	logFC.Anterior	logFC.Dorsal	logFC.Ventral	logFC.Lateral	logFC.Urethra	logFC.SV	logFC.Urethra_muscle	logFC.nonProstate
Anterior	9530053A07Rik		3	0	0	2.63602	NA	0.464132	2.67776	2.26783	3.11356	1.59684	2.57685	2.63602
Anterior	Tgm4		4	0	0	2.63337	NA	0.435591	2.78203	2.32809	3.167	1.56054	2.66779	2.63337
Anterior	Ren1	X	1	2.81817e-161	5.95388e-160	2.45064	NA	2.24095	2.54911	2.45064	2.74875	1.59524	2.18715	2.28074
Anterior	C1rb		2	0	0	2.32959	NA	0.729738	2.41262	2.10474	2.43858	1.65659	1.98144	2.32959
Anterior	Mmp7		6	0	0	2.31634	NA	0.162327	2.38989	1.40564	2.34023	1.31832	2.05877	2.31634
Anterior	Fgl1		3	0	0	2.295	NA	0.33034	2.34523	2.09975	2.48101	1.50051	1.91158	2.295
Anterior	C1s2	X	1	9.25641e-290	9.25641e-288	2.27583	NA	1.44368	2.50775	2.09577	2.49368	1.64998	1.98048	2.27583
Anterior	Tcaf3		14	3.12941180075846e-320	5.52231006194845e-318	2.2398	NA	-0.16949	2.55218	2.04401	2.71179	1.16319	2.19987	2.2398
Anterior	Rnase1		18	4.1786272839097e-310	5.96947e-308	2.15194	NA	0.111938	2.00474	0.101258	2.05685	1.27353	1.51764	2.15194
Anterior	Agr2		7	0	0	2.12719	NA	0.288149	0.654667	0.684115	1.87187	1.1856	1.40024	2.12719
Anterior	Gsdma		5	0	0	2.09683	NA	0.34904	2.2686	2.02853	2.2655	1.34377	1.76269	2.09683
Anterior	Glb1l3		2	5.19149e-303	6.22978e-301	2.09677	NA	0.827807	2.2684	2.08066	2.33689	1.4498	1.91428	2.09677
Anterior	Man1a		15	1.96335838765114e-311	0	2.03689	NA	0.202974	1.2524	0.147275	1.70026	1.06414	1.36774	2.03689
Anterior	Pate9		11	3.45845952088873e-323	6.30427764093431e-321	2.01804	NA	0.176502	2.20657	1.62865	2.19632	1.3139	1.65042	2.01804
Anterior	Mt2		5	0	0	1.97924	NA	0.32044	0.939387	0.641891	2.21548	1.30562	1.76918	1.97924
Anterior	Mt1		1	0	0	1.96789	NA	0.250929	1.21621	0.826502	2.25528	1.18019	1.84209	1.96789
Anterior	Egf		9	0	0	1.95948	NA	0.237919	0.374336	1.05258	1.81272	1.12642	1.14131	1.95948
Anterior	9530002B09Rik		19	0	4.07443e-307	1.94741	NA	0.0859125	-0.506326	-0.298381	1.74441	1.26113	1.02464	1.94741
Anterior	Prdx6		2	0	0	1.94255	NA	0.378171	1.45075	0.381569	2.1457	1.22329	1.70076	1.94255
Anterior	9530003J23Rik		2	1.29281e-172	3.10276e-171	1.89982	NA	1.55732	1.95036	1.89982	2.00552	0.938311	1.45468	0.577742
Anterior	Nkx3-1		15	5.38531553966959e-320	8.9755868342123e-318	1.89062	NA	0.347608	1.39487	-0.0413448	1.79699	1.14413	1.16513	1.89062
Anterior	Azgp1		25	3.82921e-292	3.96125e-290	1.87731	NA	-0.0395327	-0.172895	-0.333705	1.54453	0.907398	0.84828	1.87731
Anterior	Pgm2l1		11	0	5.33717e-307	1.87061	NA	0.389354	1.72454	1.74453	1.96879	1.18929	1.55975	1.87061
Anterior	Tcaf2		27	6.60441e-262	5.35492e-260	1.78005	NA	-0.162993	1.638	1.07271	1.67945	0.923901	1.28064	1.78005
Anterior	Atp6v1c2		21	2.30281e-307	2.87851e-305	1.6943	NA	0.293428	1.46644	0.14303	1.92094	1.08292	1.24436	1.6943
Anterior	Creld2		15	5.80827410658841e-315	9.17095911472718e-313	1.65397	NA	0.514211	1.13561	0.48908	1.75495	1.06889	1.25558	1.65397
Anterior	5330417C22Rik		24	5.38242e-294	5.76688e-292	1.63038	NA	0.0865063	-0.328826	-0.210542	1.29176	0.771486	0.693988	1.63038
Anterior	4930412O13Rik		17	4.42228e-265	3.79053e-263	1.5427	NA	0.421895	1.74607	1.07453	1.78371	1.04505	1.34125	1.5427
Anterior	Ceacam1		43	1.26712e-241	7.31034e-240	1.52193	NA	0.263321	-0.231073	0.184776	0.788746	0.369376	0.813897	1.52193
Anterior	Slc22a1		42	4.23755e-242	2.49267e-240	1.47138	NA	0.24945	1.15554	0.433812	1.43298	0.866234	1.03422	1.47138
Anterior	Mt3	X	4	3.65088e-166	8.29745e-165	1.46941	NA	1.03468	1.60359	0.984642	1.62277	1.11426	1.17787	1.46941
Anterior	Ace		29	6.40702e-267	5.65325e-265	1.43752	NA	0.145363	0.569738	0.718003	1.0802	0.878632	0.895585	1.43752
Anterior	Rnf149	X	9	5.8449e-259	4.61439e-257	1.39068	NA	0.528713	1.13938	0.449104	1.57002	0.972315	1.17437	1.39068
Anterior	Tst		34	2.40434e-227	1.14493e-225	1.35671	NA	0.210904	1.21023	0.886159	1.31348	0.802352	1.11887	1.35671
Anterior	Abhd12		50	1.12569e-227	5.44687e-226	1.35126	NA	0.0515811	0.735844	-0.111286	0.953666	0.561015	0.858968	1.35126
Anterior	Basp1	X	15	2.98245e-119	4.03033e-118	1.32368	NA	0.51821	1.32368	0.985954	1.25957	0.760571	0.872622	0.94153
Anterior	Col4a6		16	5.60789e-212	2.15688e-210	1.3152	NA	0.0444163	1.55565	1.23636	0.982085	0.693115	1.06917	1.3152
Anterior	Slc38a10	X	51	1.72626e-219	7.39826e-218	1.30793	NA	0.340765	0.611101	0.511926	1.0764	0.796365	0.903123	1.30793
Anterior	Derl3		42	4.68424e-202	1.63404e-200	1.28937	NA	0.470133	0.927501	-0.0756369	1.32486	0.871978	0.791912	1.28937
Anterior	Atp12a	X	17	1.87929e-191	5.87278e-190	1.25497	NA	0.368803	1.30108	0.723008	1.34039	0.872519	0.920105	1.25497
Anterior	Krt19		103	2.5075e-165	5.53125e-164	1.25474	NA	-0.122512	0.0673286	0.806114	0.109151	0.0788279	0.738015	1.25474
Anterior	Hoxb13		60	6.70175e-216	2.71692e-214	1.2374	NA	0.234651	-0.22319	0.0259598	1.04282	0.690161	0.647369	1.2374
Anterior	Sdf2l1		53	2.33687e-224	1.06221e-222	1.23295	NA	0.259712	0.668375	-0.0795109	1.29404	0.849357	0.81756	1.23295
Anterior	Ehf	X	21	2.40638e-224	1.07748e-222	1.21227	NA	0.303203	0.650919	1.21227	0.904365	0.542772	1.29076	0.972593
Anterior	Bex3	X	59	1.87775e-196	6.12309e-195	1.20898	NA	0.195422	0.74024	0.599595	0.801191	0.510328	0.949757	1.20898
Anterior	Pdia4	X	12	1.03795e-251	7.41392e-250	1.20675	NA	0.298462	0.920358	0.300702	1.37571	0.907412	1.15386	1.20675
Anterior	Satb1	X	42	1.79746e-96	1.8467e-95	1.20545	NA	0.376314	1.20545	0.692103	1.10446	0.638439	0.757665	0.671074
Anterior	Stat5a		34	2.92378e-216	1.20155e-214	1.19575	NA	0.306099	1.48819	0.220806	1.44401	0.776891	1.09122	1.19575
Anterior	Dnajc10	X	27	1.48947e-283	1.44142e-281	1.17982	NA	0.167615	0.807492	0.113322	1.81059	1.00451	1.31093	1.17982
Anterior	Fut2		35	4.67244e-201	1.59288e-199	1.17847	NA	0.124339	0.873637	0.0408039	1.29547	0.75599	0.844642	1.17847
Dorsal	Pate14	X	1	7.36275e-104	2.59862e-102	2.67247	1.5544	NA	2.64511	2.57199	2.7524	1.8943	2.36158	2.67247
Dorsal	Tcaf3		2	3.00048e-147	5.0008e-145	2.40929	0.16949	NA	2.72167	2.2135	2.88128	1.33268	2.36936	2.40929
Dorsal	Tgm4		1	3.63483e-168	2.72612e-165	2.19778	-0.435591	NA	2.34644	1.8925	2.7314	1.12495	2.2322	2.19778
Dorsal	9530053A07Rik		1	1.42106e-166	8.52634e-164	2.17189	-0.464132	NA	2.21362	1.8037	2.64943	1.1327	2.11271	2.17189
Dorsal	Mmp7		6	2.46859e-141	3.36626e-139	2.15401	-0.162327	NA	2.22756	1.24331	2.1779	1.15599	1.89644	2.15401
Dorsal	Rnase1		7	8.84957e-151	1.65929e-148	2.04	-0.111938	NA	1.8928	-0.0106793	1.94491	1.16159	1.4057	2.04
Dorsal	Fgl1		5	6.48542e-115	2.99327e-113	1.96466	-0.33034	NA	2.01489	1.76942	2.15067	1.17018	1.58124	1.96466
Dorsal	Tcaf2		12	5.8147e-119	2.81356e-117	1.94304	0.162993	NA	1.801	1.23571	1.84245	1.08689	1.44363	1.94304
Dorsal	Azgp1		8	2.1574e-151	4.3148e-149	1.91685	0.0395327	NA	-0.133363	-0.294172	1.58406	0.946931	0.887813	1.91685
Dorsal	9530002B09Rik		3	1.55353e-165	7.56997e-163	1.8615	-0.0859125	NA	-0.592238	-0.384293	1.6585	1.17522	0.938725	1.8615
Dorsal	Pate9		10	4.43151e-120	2.33237e-118	1.84153	-0.176502	NA	2.03006	1.45215	2.01982	1.1374	1.47392	1.84153
Dorsal	Agr2		10	6.18426e-149	1.09134e-146	1.83904	-0.288149	NA	0.366518	0.395967	1.58372	0.897456	1.1121	1.83904
Dorsal	Man1a		12	3.23965e-147	5.11523e-145	1.83392	-0.202974	NA	1.04943	-0.0556988	1.49729	0.861161	1.16477	1.83392
Dorsal	Gsdma		9	1.05848e-100	3.41446e-99	1.74779	-0.34904	NA	1.91956	1.67949	1.91646	0.994735	1.41365	1.74779
Dorsal	Egf		22	5.82326e-114	2.56908e-112	1.72156	-0.237919	NA	0.136417	0.814662	1.57481	0.888503	0.903389	1.72156
Dorsal	Mt1		11	1.46485e-134	1.56949e-132	1.71696	-0.250929	NA	0.965284	0.575573	2.00435	0.929259	1.59116	1.71696
Dorsal	Mt2		8	7.59924e-121	4.55955e-119	1.6588	-0.32044	NA	0.618946	0.321451	1.89504	0.985183	1.44874	1.6588
Dorsal	C1rb		8	1.37781e-124	8.79451e-123	1.59985	-0.729738	NA	1.68288	1.375	1.70885	0.926855	1.2517	1.59985
Dorsal	Prdx6		6	2.15281e-154	4.61317e-152	1.56438	-0.378171	NA	1.07258	0.00339817	1.76753	0.845124	1.32259	1.56438
Dorsal	5330417C22Rik		13	5.6506e-143	8.07228e-141	1.54387	-0.0865063	NA	-0.415332	-0.297048	1.20526	0.684979	0.607482	1.54387
Dorsal	Nkx3-1		32	9.62964e-123	5.8957e-121	1.54301	-0.347608	NA	1.04726	-0.388952	1.44939	0.796526	0.817518	1.54301
Dorsal	Col4a6		23	1.42905e-82	2.92876e-81	1.51123	-0.0444163	NA	1.51123	1.19194	0.937669	0.648699	1.02475	1.27078
Dorsal	Pgm2l1		13	2.31943e-104	8.28368e-103	1.48125	-0.389354	NA	1.33518	1.35518	1.57943	0.799932	1.1704	1.48125
Dorsal	Akr1b3	X	24	1.19976e-79	2.3372e-78	1.47879	-0.18094	NA	1.47879	0.920685	1.53897	0.842876	1.07183	0.977318
Dorsal	Glb1l2		31	9.67687e-75	1.6977e-73	1.42018	0.284291	NA	1.42018	1.00842	1.18345	0.522068	0.933378	0.543995
Dorsal	Atp6v1c2		27	1.22489e-99	3.90921e-98	1.40087	-0.293428	NA	1.17301	-0.150398	1.62751	0.789495	0.950932	1.40087
Dorsal	Krt19		81	1.4356e-85	3.14365e-84	1.37725	0.122512	NA	0.189841	0.928626	0.231663	0.20134	0.860527	1.37725
Dorsal	Nlrp10		19	6.45064e-64	8.56279e-63	1.34148	0.770436	NA	1.26747	1.2485	1.31289	0.402467	1.34148	1.17252
Dorsal	4930412O13Rik		26	4.09803e-70	6.5394e-69	1.32417	-0.421895	NA	1.32417	0.652632	1.36181	0.623155	0.919358	1.1208
Dorsal	Abhd12		43	1.87298e-114	8.38647e-113	1.29968	-0.0515811	NA	0.684263	-0.162868	0.902085	0.509434	0.807386	1.29968
Dorsal	Ace		61	6.36865e-91	1.59216e-89	1.29215	-0.145363	NA	0.424374	0.57264	0.934833	0.733268	0.750221	1.29215
Dorsal	Glb1l3		7	5.66254e-84	1.2134e-82	1.26897	-0.827807	NA	1.44059	1.25285	1.50909	0.621998	1.08648	1.26897
Dorsal	Ceacam1		54	7.78708e-102	2.59569e-100	1.25861	-0.263321	NA	-0.494394	-0.0785453	0.525425	0.106054	0.550575	1.25861
Dorsal	Slc22a1		39	9.68402e-83	2.00359e-81	1.22193	-0.24945	NA	0.906094	0.184362	1.18353	0.616784	0.784773	1.22193
Dorsal	Id3		51	1.66494e-59	1.93598e-58	1.22146	-0.0737338	NA	1.22146	0.714541	0.366932	0.30331	0.707227	0.72685
Dorsal	Manf	X	20	1.2267e-66	1.79517e-65	1.20961	-0.269689	NA	0.571025	-0.142466	1.20961	0.604151	0.899847	0.738697
Dorsal	Cited2		47	3.69731e-98	1.1204e-96	1.20841	0.0831666	NA	0.156239	-0.100043	0.99331	0.651873	0.567696	1.20841
Dorsal	Gata2	X	42	8.17791e-65	1.1254e-63	1.18909	-0.092566	NA	1.18909	0.536211	0.977687	0.439615	0.789181	0.70529
Dorsal	Stat5a		34	5.17139e-59	5.96699e-58	1.18209	-0.306099	NA	1.18209	-0.0852937	1.13791	0.470792	0.785123	0.889646
Dorsal	Plac8	X	40	4.98127e-61	6.07472e-60	1.17978	-0.260111	NA	1.17978	0.554192	1.16651	0.474347	0.657284	0.423232
Dorsal	Tst		56	1.28623e-65	1.8116e-64	1.1458	-0.210904	NA	0.999328	0.675255	1.10258	0.591449	0.907964	1.1458
Dorsal	Pcp4	X	28	3.48697e-41	2.60222e-40	1.14537	0.685011	NA	1.14537	0.0333957	0.895136	0.447168	0.538668	-0.176054
Dorsal	Tspan13	X	62	3.30924e-97	9.63856e-96	1.1433	0.130763	NA	0.266287	0.246126	0.898604	0.597592	0.782457	1.1433
Dorsal	Creld2		15	6.73898e-86	1.49755e-84	1.13976	-0.514211	NA	0.621395	-0.0251311	1.24074	0.554674	0.741373	1.13976
Dorsal	Dnaja4	X	83	5.61483e-57	6.2387e-56	1.11031	0.331197	NA	0.892304	0.895622	0.980179	0.649583	0.716686	1.11031
Dorsal	Cldn8	X	51	4.03375e-41	3.00279e-40	1.08417	-0.341906	NA	0.909428	-0.0504115	1.08417	0.340328	0.641911	0.511757
Dorsal	Ssr4	X	46	2.78674e-44	2.24737e-43	1.05958	-0.225168	NA	0.210607	0.0415788	1.05958	0.543767	0.680152	0.519691
Dorsal	Fut2		30	1.15588e-69	1.83472e-68	1.05413	-0.124339	NA	0.749298	-0.0835353	1.17113	0.631651	0.720303	1.05413
Dorsal	Igfbp5		16	1.18446e-94	3.20124e-93	1.04833	0.496343	NA	0.252953	0.409082	-0.670114	0.29478	0.179223	1.04833
Dorsal	Asns	X	50	3.04035e-41	2.27457e-40	1.03842	-0.274409	NA	0.834945	0.694446	1.03842	0.498081	0.695626	0.539897
Ventral	Spink1		1	4.23414e-139	9.7711e-137	3.73216	3.81209	3.47661	NA	2.64527	2.4339	3.62585	1.89315	3.73216
Ventral	Sbp		2	7.66896e-116	5.47783e-114	3.5894	3.65792	3.39004	NA	2.6413	2.4979	3.5894	1.87804	3.61872
Ventral	5430419D17Rik		5	3.06312e-107	1.45863e-105	3.2746	3.17424	2.77268	NA	1.23592	2.3566	2.9454	1.87271	3.2746
Ventral	Spink5	X	1	2.81784e-120	2.81784e-118	2.95208	3.0628	2.95208	NA	2.53833	2.54032	2.58825	2.14141	3.01752
Ventral	Abo		6	1.57235e-111	9.43407e-110	2.70744	2.68275	2.35202	NA	0.561707	2.08932	2.108	1.61039	2.70744
Ventral	Nupr1	X	7	2.05408e-105	9.06212e-104	2.61924	2.72905	2.61924	NA	2.19935	1.568	2.22586	1.79445	2.64869
Ventral	Cbr2		3	1.2882e-139	3.86459e-137	2.59854	2.62688	2.52842	NA	2.13294	0.985728	1.57708	1.91391	2.59854
Ventral	Pigr	X	3	1.30043e-116	1.00033e-114	2.59668	2.17913	1.95192	NA	1.42827	2.00757	2.20147	1.80989	2.59668
Ventral	9530002B09Rik		4	3.41432e-118	3.01263e-116	2.45374	0.506326	0.592238	NA	0.207945	2.25074	1.76746	1.53096	2.45374
Ventral	Slc12a2		2	2.87057e-151	2.15293e-148	2.44132	2.55478	2.2855	NA	1.01874	1.51033	1.56093	1.5627	2.44132
Ventral	Mat2a	X	10	7.42182e-86	1.78124e-84	2.06467	1.95035	1.91651	NA	1.71222	1.65147	1.75979	1.57615	2.06467
Ventral	Azgp1		2	4.62271e-154	4.62271e-151	2.05021	0.172895	0.133363	NA	-0.16081	1.71743	1.08029	1.02118	2.05021
Ventral	5330417C22Rik		9	2.42627e-130	3.03284e-128	1.9592	0.328826	0.415332	NA	0.118284	1.62059	1.10031	1.02281	1.9592
Ventral	Rgs2		8	1.55751e-121	1.61121e-119	1.95221	1.95221	1.67326	NA	0.583777	1.25595	1.47108	1.25089	1.24338
Ventral	Upk1a		13	1.46185e-112	8.95009e-111	1.88962	1.69023	1.37196	NA	0.123305	0.275413	1.25834	1.17378	1.88962
Ventral	Timp4	X	21	1.19777e-85	2.82937e-84	1.81723	1.8605	1.81723	NA	0.83174	1.34016	1.12795	1.14814	1.88857
Ventral	Slc45a3		11	2.112e-123	2.26285e-121	1.7608	0.717616	0.771286	NA	0.427603	1.31427	0.904261	1.03365	1.7608
Ventral	Cyp2f2		157	1.90618e-44	1.43682e-43	1.75486	1.75486	1.17945	NA	0.973173	-0.786645	0.16636	0.876133	1.6258
Ventral	Ceacam1		1	2.30756e-156	3.46135e-153	1.753	0.231073	0.494394	NA	0.415849	1.01982	0.600448	1.04497	1.753
Ventral	Anxa1		45	3.01274e-71	4.58793e-70	1.71772	1.71772	1.53336	NA	1.45817	-0.425088	0.794291	1.18224	1.63255
Ventral	Wfdc3		12	2.82056e-92	8.3779e-91	1.70482	1.70052	1.13918	NA	-1.238	1.19018	1.37772	0.691223	1.70482
Ventral	Nucb2		17	1.03776e-110	5.76531e-109	1.70447	1.70447	1.44665	NA	-0.0703346	1.25741	0.980435	0.824108	0.630843
Ventral	Cldn10		25	3.7875e-108	1.99342e-106	1.62871	1.62871	1.38923	NA	-0.0178777	1.0621	0.703131	0.956604	1.26058
Ventral	Lrrc26	X	30	1.09833e-76	2.00915e-75	1.58587	1.62441	1.58587	NA	1.21409	0.943834	0.84299	1.03799	0.934969
Ventral	Egf		12	1.7054e-91	4.87256e-90	1.58514	-0.374336	-0.136417	NA	0.678245	1.43839	0.752086	0.766972	1.58514
Ventral	Ank	X	60	1.59222e-51	1.4563e-50	1.54351	1.54351	1.4431	NA	1.18384	1.01225	1.21829	0.79313	0.774715
Ventral	Kcnk3	X	9	5.71969e-89	1.50518e-87	1.53379	1.53379	1.37222	NA	1.49888	1.20374	1.43061	1.28369	1.53028
Ventral	Asrgl1	X	29	3.34475e-53	3.20583e-52	1.52556	1.52556	1.34715	NA	1.2153	1.3675	1.3857	1.0439	1.52143
Ventral	Dcaf12l1	X	24	3.57797e-49	3.12032e-48	1.52082	1.35509	1.24231	NA	1.03414	1.33818	1.52082	1.33372	1.48472
Ventral	Fam25c	X	19	6.45625e-53	6.11001e-52	1.50627	1.49742	1.4624	NA	0.833311	1.32277	1.50627	1.31201	1.49527
Ventral	Pgap2	X	23	6.52333e-73	1.07527e-71	1.49752	0.93516	0.958257	NA	0.478887	1.14589	1.11031	0.955018	1.49752
Ventral	Ppp1r1b		146	4.22134e-34	2.43539e-33	1.48399	1.48399	1.37002	NA	1.22185	0.296534	0.0201019	0.741724	0.996747
Ventral	Fxyd3		8	1.45322e-136	2.42204e-134	1.47665	1.38545	1.01162	NA	-0.210851	0.342197	0.475048	0.892211	1.47665
Ventral	Agr2		18	6.71761e-102	2.55099e-100	1.47253	-0.654667	-0.366518	NA	0.0294485	1.2172	0.530938	0.745577	1.47253
Ventral	Crabp1	X	32	2.38192e-45	1.84645e-44	1.46171	1.45219	1.4247	NA	1.26857	1.31177	1.46171	1.20104	1.41081
Ventral	Hoxb13		23	8.49134e-84	1.88696e-82	1.46059	0.22319	0.457841	NA	0.24915	1.26601	0.913352	0.87056	1.46059
Ventral	Atp2c2	X	29	3.96736e-77	7.3926e-76	1.45732	1.49076	1.45732	NA	0.892447	0.997406	0.948527	1.02669	0.968135
Ventral	Papss2	X	59	9.34291e-61	1.09487e-59	1.44851	1.32386	1.15979	NA	0.38943	1.06635	1.01921	0.851695	1.44851
Ventral	Gdpd1	X	56	1.07366e-82	2.31725e-81	1.44541	1.08306	1.10997	NA	0.853413	0.855888	0.883443	0.919351	1.44541
Ventral	Trpv6		20	6.11321e-60	6.99986e-59	1.43188	1.43188	1.37895	NA	1.28527	1.28425	0.989284	0.936656	0.408156
Ventral	Smco4	X	40	1.53436e-67	2.1115e-66	1.41489	1.41489	1.38933	NA	0.844316	1.03751	0.994107	1.00328	1.35691
Ventral	Rab15	X	14	3.77005e-118	3.23147e-116	1.34893	0.792835	0.762412	NA	0.724706	0.705268	0.719217	1.0186	1.34893
Ventral	Fkbp5		1	3.65209e-157	1.09563e-153	1.34893	1.34893	1.05233	NA	-0.363427	0.473756	0.466166	0.646796	0.62811
Ventral	Oit1	X	47	1.42231e-90	3.95085e-89	1.34702	1.16859	0.496484	NA	0.580667	0.879356	0.657329	1.0183	1.34702
Ventral	Krt7		111	7.91256e-44	5.84672e-43	1.34427	1.34427	1.22069	NA	1.08118	-0.958643	0.0795704	0.732521	1.01513
Ventral	Adi1	X	22	3.46337e-63	4.29344e-62	1.33969	1.33969	1.33426	NA	0.840179	0.999953	1.15095	1.09517	1.3445
Ventral	Cmas	X	17	1.19427e-95	3.69363e-94	1.31722	1.12312	1.12514	NA	1.06941	1.08035	1.01322	1.14312	1.31722
Ventral	Phlda1		43	1.73121e-78	3.32925e-77	1.3119	1.3119	1.19266	NA	0.905366	0.104266	0.429202	0.708036	0.935843
Ventral	Slc9a2	X	16	4.23345e-48	3.5181e-47	1.28367	0.86116	1.06063	NA	0.686243	1.28367	0.928976	0.781539	0.986493
Ventral	Mapk13		61	3.64285e-70	5.33099e-69	1.28053	1.15855	1.06753	NA	-0.0403673	0.64384	0.60004	0.805962	1.28053
Lateral	Defb50	X	1	0	0	3.22356	2.84498	2.27491	2.21301	NA	2.8942	2.99408	2.1615	3.22356
Lateral	Msmb	X	1	0	0	3.16666	3.14894	2.51747	2.4429	NA	2.85362	3.04372	2.26942	3.16666
Lateral	Wfdc3		2	0	0	2.94282	2.93852	2.37718	1.238	NA	2.42818	2.61572	1.92922	2.94282
Lateral	9530002B09Rik		7	0	0	2.24579	0.298381	0.384293	-0.207945	NA	2.04279	1.55951	1.32302	2.24579
Lateral	Azgp1		9	0	0	2.21102	0.333705	0.294172	0.16081	NA	1.87824	1.2411	1.18199	2.21102
Lateral	Abo		5	3.44579068959806e-317	6.08080712486587e-315	2.14573	2.12105	1.79031	-0.561707	NA	1.52761	1.5463	1.04869	2.14573
Lateral	Ncoa4	X	3	0	0	2.10721	1.38911	1.12362	1.39573	NA	1.71864	1.64185	1.46724	2.10721
Lateral	Rnase1		23	5.02986e-301	5.80368e-299	2.05068	-0.101258	0.0106793	1.90348	NA	1.95559	1.17227	1.41638	2.05068
Lateral	5430419D17Rik		5	1.1059e-244	5.26618e-243	2.03868	1.93833	1.53676	-1.23592	NA	1.12068	1.70948	0.63679	2.03868
Lateral	Nkx3-1		11	0	0	1.93197	0.0413448	0.388952	1.43622	NA	1.83834	1.18548	1.20647	1.93197
Lateral	Mme	X	13	0	0	1.92735	1.51327	1.1586	0.769283	NA	1.68153	1.41888	1.26621	1.92735
Lateral	Apof	X	6	0	0	1.90789	1.19745	0.882609	0.856065	NA	1.64506	1.51787	1.22209	1.90789
Lateral	Man1a		8	2.70003e-289	2.61293e-287	1.88961	-0.147275	0.0556988	1.10512	NA	1.55299	0.91686	1.22046	1.88961
Lateral	5330417C22Rik		13	0	0	1.84092	0.210542	0.297048	-0.118284	NA	1.5023	0.982027	0.904529	1.84092
Lateral	H2-Q10	X	7	3.97705e-200	1.14722e-198	1.8107	1.78321	1.63899	1.32201	NA	1.6673	1.53718	1.25313	1.8107
Lateral	Nucb2		13	7.86242e-244	3.68551e-242	1.7748	1.7748	1.51699	0.0703346	NA	1.32775	1.05077	0.894443	0.701177
Lateral	Muc19	X	2	1.00548e-150	1.81713e-149	1.77477	1.74277	1.6436	1.48112	NA	1.68993	1.56568	1.25892	1.77477
Lateral	Upk1a		16	2.21601184112805e-316	3.49896610056376e-314	1.76631	1.56692	1.24866	-0.123305	NA	0.152108	1.13503	1.05047	1.76631
Lateral	Fkbp5		12	6.36313e-263	3.60177e-261	1.71236	1.71236	1.41576	0.363427	NA	0.837183	0.829593	1.01022	0.991537
Lateral	Fxyd3		13	9.6181e-275	7.03764e-273	1.6875	1.5963	1.22247	0.210851	NA	0.553048	0.685899	1.10306	1.6875
Lateral	Cldn10		15	3.54575e-202	1.05319e-200	1.64659	1.64659	1.40711	0.0178777	NA	1.07998	0.721009	0.974481	1.27845
Lateral	Defb1	X	4	0	0	1.60781	1.74349	1.69155	2.36652	NA	2.49305	2.00893	1.87181	1.60781
Lateral	Prom2	X	11	3.76612e-241	1.71187e-239	1.58437	1.58437	1.43434	0.334888	NA	1.13958	1.2234	1.03559	0.82897
Lateral	Scp2	X	16	1.92192e-307	2.4024e-305	1.56541	1.25623	1.33328	1.23421	NA	1.23696	1.2376	1.08975	1.56541
Lateral	Prdx6		4	0	0	1.56098	-0.381569	-0.00339817	1.06918	NA	1.76414	0.841725	1.31919	1.56098
Lateral	Atp6v1c2		18	1.13915e-283	1.03559e-281	1.55127	-0.14303	0.150398	1.32341	NA	1.77791	0.939894	1.10133	1.55127
Lateral	Slc12a2		24	1.28754e-203	3.86261e-202	1.53604	1.53604	1.26676	-1.01874	NA	0.491591	0.542184	0.543956	1.42258
Lateral	Pdzk1	X	1	1.1778e-211	3.75894e-210	1.53231	1.53231	1.38086	0.644934	NA	1.4828	1.36208	1.13931	1.50992
Lateral	Fuca1	X	14	3.9772561166982e-317	6.62876056504624e-315	1.46807	0.718485	0.737531	0.801287	NA	1.44072	1.11648	1.23175	1.46807
Lateral	Abhd12		22	1.34931e-274	9.63792e-273	1.46254	0.111286	0.162868	0.84713	NA	1.06495	0.672302	0.970254	1.46254
Lateral	Agr2		72	7.81071e-219	2.69335e-217	1.44308	-0.684115	-0.395967	-0.0294485	NA	1.18775	0.501489	0.716129	1.44308
Lateral	Tmem64	X	35	3.91808e-279	3.09322e-277	1.37933	0.718953	0.50621	0.651617	NA	0.891916	0.665061	0.788517	1.37933
Lateral	Agtr1a	X	30	2.78848e-205	8.44995e-204	1.3783	1.11862	1.01071	0.365407	NA	1.24211	0.980095	0.792325	1.3783
Lateral	Igkc	X	117	4.9159e-73	3.70545e-72	1.37018	1.37018	1.00673	0.364702	NA	0.667416	1.031	0.131107	1.28722
Lateral	Rgs2		38	9.14158e-172	2.00181e-170	1.36843	1.36843	1.08948	-0.583777	NA	0.67217	0.887304	0.667117	0.659605
Lateral	Derl3		36	1.69562e-235	7.37225e-234	1.36501	0.0756369	0.54577	1.00314	NA	1.40049	0.947615	0.867549	1.36501
Lateral	Mt2		40	1.78012e-273	1.21372e-271	1.33735	-0.641891	-0.321451	0.297495	NA	1.57359	0.663732	1.12729	1.33735
Lateral	Ceacam1		72	1.71109e-220	6.11104e-219	1.33715	-0.184776	0.0785453	-0.415849	NA	0.60397	0.1846	0.629121	1.33715
Lateral	Slc45a3		41	2.01814e-273	1.34543e-271	1.3332	0.290013	0.343683	-0.427603	NA	0.886672	0.476658	0.606048	1.3332
Lateral	Pdlim2	X	56	2.96729e-241	1.36952e-239	1.3281	0.838185	0.670936	0.199103	NA	0.697894	0.590456	0.803351	1.3281
Lateral	Mapk13		28	1.2445e-217	4.2426e-216	1.3209	1.19892	1.1079	0.0403673	NA	0.684207	0.640407	0.846329	1.3209
Lateral	Galnt18	X	19	2.62168e-252	1.37983e-250	1.31261	0.803973	0.738732	0.547016	NA	0.950483	1.05603	0.894464	1.31261
Lateral	Sdf2l1		47	1.06387e-258	5.91038e-257	1.31246	0.0795109	0.339223	0.747886	NA	1.37355	0.928868	0.897071	1.31246
Lateral	Cited2		53	2.57035e-248	1.28518e-246	1.30846	0.18321	0.100043	0.256282	NA	1.09335	0.751917	0.667739	1.30846
Lateral	Sp5	X	5	2.66715e-200	7.84455e-199	1.29893	1.15579	1.18007	1.23536	NA	1.28147	1.16572	1.15981	1.29893
Lateral	Syt10	X	9	4.82206e-179	1.16663e-177	1.25862	1.25862	1.08271	1.1125	NA	1.27018	1.17031	0.950467	1.13244
Lateral	Ighm	X	129	1.11374e-64	7.44145e-64	1.25022	1.25022	0.93332	0.464378	NA	0.53926	0.988691	0.271543	1.1592
Lateral	Nucb1	X	36	1.2678e-276	9.75232e-275	1.21225	0.289418	0.403504	0.417037	NA	1.0357	0.788066	0.92202	1.21225
Lateral	Hoxb13		69	1.71615e-225	6.51703e-224	1.21144	-0.0259598	0.208691	-0.24915	NA	1.01686	0.664201	0.62141	1.21144
Lateral	Ppp3ca	X	34	3.92662e-268	2.35597e-266	1.20892	0.491568	0.655786	1.12559	NA	0.904934	0.864441	0.889445	1.20892
Urethra	Cyp2f2		58	5.41152e-39	6.68088e-38	2.5415	2.5415	1.9661	0.786645	1.75982	NA	0.953005	1.66278	2.41245
Urethra	Krt15		71	2.34167e-31	2.0245e-30	2.4189	1.7683	1.51757	1.86304	1.96462	NA	1.14891	1.79629	2.4189
Urethra	Myh1		29	2.21267e-39	2.75436e-38	2.32499	2.32499	1.96145	1.37045	1.7934	NA	1.8708	-1.75994	2.15137
Urethra	Krt7		86	1.42527e-29	1.14022e-28	2.30291	2.30291	2.17933	0.958643	2.03982	NA	1.03821	1.69116	1.97377
Urethra	Psca		91	4.94892e-28	3.62116e-27	2.16588	2.16588	2.12817	1.89318	2.15736	NA	0.656254	1.65614	1.89169
Urethra	Anxa1		27	3.09667e-42	4.42381e-41	2.14281	2.14281	1.95845	0.425088	1.88326	NA	1.21938	1.60732	2.05763
Urethra	Krt4		99	1.91926e-25	1.2409e-24	2.14198	2.14198	2.11696	1.52791	2.10168	NA	1.01635	1.73793	1.95542
Urethra	Tnnt3		23	7.76796e-39	9.47312e-38	2.11057	2.11057	1.75457	1.38642	1.65243	NA	1.73322	-1.74721	1.94678
Urethra	Anxa2		9	8.70221e-61	2.58482e-59	1.89941	1.89941	1.50241	0.852114	1.50576	NA	0.908428	1.33369	1.50423
Urethra	Col3a1	X	25	6.96651e-42	9.76614e-41	1.88479	1.88479	1.64569	1.73943	1.55338	NA	1.55173	1.17484	1.45288
Urethra	Mylpf		37	3.34932e-30	2.73042e-29	1.84053	1.84053	1.5555	1.17329	1.46938	NA	1.47388	-1.70324	1.73364
Urethra	Gsto1		118	1.93851e-27	1.39127e-26	1.79436	1.52373	1.57478	1.32791	0.668524	NA	0.966982	1.31676	1.79436
Urethra	Wfdc2	X	65	1.3229e-25	8.64638e-25	1.76432	1.76432	1.73966	0.723203	1.57389	NA	1.15626	1.60236	1.62905
Urethra	Lgals3		161	3.73095e-24	2.24756e-23	1.75573	1.75573	1.7146	1.42915	1.56768	NA	0.948491	1.3226	1.45007
Urethra	Igfbp5		47	2.71495e-48	5.12255e-47	1.71844	1.16646	0.670114	0.923068	1.0792	NA	0.964895	0.849337	1.71844
Urethra	Myl1		41	2.24099e-32	2.09438e-31	1.70273	1.70273	1.40696	1.32756	1.48603	NA	1.40415	-1.44465	1.51869
Urethra	Ly6d	X	129	1.55079e-19	7.42004e-19	1.69262	1.69262	1.58261	1.47412	1.55777	NA	1.5899	1.58848	1.48729
Urethra	Gsta4		176	1.71219e-23	1.0052e-22	1.67443	1.67443	1.59472	1.13058	1.62029	NA	0.693607	1.19705	0.999277
Urethra	Ttn		48	3.85655e-28	2.8357e-27	1.66122	1.66122	1.49615	1.13473	1.39332	NA	1.29004	-1.54103	1.36423
Urethra	Col1a2	X	77	5.04238e-29	3.92912e-28	1.65341	1.65341	1.34339	1.31099	1.30326	NA	1.41448	1.16221	1.27338
Urethra	S100a11		30	7.79502e-48	1.42592e-46	1.64755	1.64755	1.36396	0.900222	1.39443	NA	0.830619	1.09611	1.19937
Urethra	Cbr2		97	1.14328e-32	1.08884e-31	1.64115	1.64115	1.54269	-0.985728	1.14721	NA	0.591348	0.928181	1.61281
Urethra	Col1a1	X	48	8.13422e-28	5.89436e-27	1.62508	1.62508	1.33476	1.44728	1.41879	NA	1.57101	1.25033	1.49914
Urethra	Upk1a		158	1.41255e-26	9.71939e-26	1.6142	1.41481	1.09655	-0.275413	-0.152108	NA	0.982925	0.898363	1.6142
Urethra	Tacstd2		121	8.38967e-23	4.74887e-22	1.60438	1.60438	1.56789	0.796227	1.52365	NA	0.576462	1.36056	1.40924
Urethra	Ahnak	X	2	5.25382e-89	7.50546e-87	1.6027	1.6027	1.33079	1.36819	1.53202	NA	1.03951	1.16127	1.49546
Urethra	Gsdmc2	X	73	1.72137e-23	1.00862e-22	1.57217	1.57217	1.5492	1.37588	1.5478	NA	0.888801	1.46778	1.438
Urethra	S100a6	X	4	2.61577e-60	7.69343e-59	1.55417	1.55417	1.30467	1.37112	1.41043	NA	1.1229	1.39535	1.49275
Urethra	Sod3	X	42	9.74472e-33	9.33998e-32	1.52476	1.52476	1.4255	1.39721	1.42941	NA	1.30722	1.28235	1.08841
Urethra	Sdc1	X	68	3.28528e-26	2.22983e-25	1.52238	1.39678	1.31128	1.41732	1.2006	NA	1.05394	1.34074	1.52238
Urethra	Igfbp3	X	39	1.50969e-33	1.49475e-32	1.51854	1.29156	1.39174	1.45732	1.23129	NA	1.1729	1.25286	1.51854
Urethra	Dpt	X	28	1.93354e-43	2.90031e-42	1.51629	1.30558	1.30263	1.51629	1.32439	NA	0.814267	0.753712	0.982484
Urethra	Gsn	X	9	4.22272e-48	7.88842e-47	1.49059	1.49059	1.22848	1.1836	1.28738	NA	1.29136	1.00096	1.28069
Urethra	Ppp1r14a	X	50	3.87333e-35	4.13522e-34	1.48885	1.23543	1.48885	0.903459	1.48108	NA	1.1902	1.15033	1.47681
Urethra	Hoxd13		8	5.682e-60	1.62343e-58	1.47273	0.839699	0.859191	0.961063	1.32113	NA	0.522816	1.08927	1.47273
Urethra	Myof	X	114	5.72018e-27	4.0283e-26	1.44299	1.39707	1.44299	1.22834	1.38352	NA	0.843724	1.09006	0.817086
Urethra	Klf5		207	2.55662e-22	1.41249e-21	1.42449	1.42449	1.3085	0.549508	1.25067	NA	0.486887	1.08543	1.22533
Urethra	Txnip		54	1.36411e-52	2.98711e-51	1.40809	1.40809	1.11662	0.484667	0.532795	NA	0.373065	0.778122	0.912184
Urethra	Vim	X	57	9.42939e-33	9.06673e-32	1.40101	1.36687	1.14505	1.40101	1.11573	NA	1.16427	0.864795	1.13962
Urethra	Tgm2	X	7	5.5896e-60	1.61238e-58	1.38776	1.34838	1.20496	0.981023	1.10292	NA	1.05492	0.981716	1.38776
Urethra	Sprr1a	X	230	2.32265e-15	8.29519e-15	1.36658	1.31475	1.28975	1.3503	1.36658	NA	1.12701	1.33235	1.2566
Urethra	Ltbp4	X	15	1.08342e-46	1.87877e-45	1.34624	1.19538	1.07049	1.41877	1.25833	NA	1.12525	1.01475	1.34624
Urethra	Tcap		82	3.16331e-24	1.91329e-23	1.31812	1.31812	1.17497	1.04943	1.15338	NA	1.26393	-1.22303	1.16944
Urethra	Ccnd2	X	15	3.56208e-42	5.01702e-41	1.30179	1.30179	1.15226	1.11309	1.2506	NA	1.10017	1.15073	1.17401
Urethra	Inmt	X	90	9.43061e-30	7.58494e-29	1.28408	1.28408	1.22823	0.85196	1.15207	NA	1.0736	0.675529	0.709557
Urethra	Lmo4	X	5	4.80566e-63	1.55021e-61	1.28162	1.28162	1.11822	0.654974	1.26104	NA	0.659163	1.0491	0.930764
Urethra	Dst	X	39	1.35827e-38	1.64972e-37	1.26427	1.09988	0.914789	0.891562	1.06662	NA	0.986387	0.709896	1.26427
Urethra	Serpinf1	X	35	1.94117e-28	1.46688e-27	1.25134	1.22493	1.23826	1.23834	1.13816	NA	1.22339	1.25134	1.2025
Urethra	Pcolce	X	69	2.04239e-31	1.77086e-30	1.24983	1.09967	1.01486	0.737184	0.716094	NA	1.02304	0.756793	1.24983
Urethra	Krt5	X	190	5.29945e-17	2.15425e-16	1.24686	1.06013	0.970341	1.11844	1.09576	NA	0.867481	1.1937	1.24686
SV	Svs5		1	8.15835e-65	2.33096e-63	2.17955	2.07778	1.91192	2.37137	2.17955	2.17762	NA	0.842443	0.124977
SV	Svs2		3	9.10507e-54	1.62591e-52	2.02079	1.89688	1.70185	2.01467	1.83185	2.02079	NA	0.609352	0.0335654
SV	Pate4		2	1.15848e-59	2.65301e-58	1.90501	1.8604	1.70474	2.07144	1.90501	1.98184	NA	0.758345	-0.130157
SV	Clu		8	4.42797e-67	1.42838e-65	1.62616	1.62616	1.26608	0.724061	1.1175	1.22731	NA	1.16184	-0.0973912
SV	Cyp2f2		75	7.05919e-40	7.10657e-39	1.5885	1.5885	1.01309	-0.16636	0.806813	-0.953005	NA	0.709773	1.45944
SV	Psca		37	4.88995e-34	3.69518e-33	1.50962	1.50962	1.47192	1.23693	1.50111	-0.656254	NA	0.999885	1.23544
SV	Ppp1r1b		26	5.85484e-39	5.64776e-38	1.46389	1.46389	1.34992	-0.0201019	1.20175	0.276432	NA	0.721622	0.976645
SV	Krt15		50	6.53297e-40	6.59895e-39	1.26999	0.619394	0.368659	0.714126	0.815711	-1.14891	NA	0.647377	1.26999
SV	Krt7		63	1.32252e-30	8.38811e-30	1.26469	1.26469	1.14112	-0.0795704	1.00161	-1.03821	NA	0.65295	0.935557
SV	Id1	X	37	1.30299e-42	1.50926e-41	1.23101	0.490192	0.513157	1.23101	1.11706	0.107352	NA	0.876678	0.892201
SV	Tspan8		58	1.98158e-53	3.49691e-52	1.22214	0.975298	0.792432	0.530785	1.22214	0.0187298	NA	0.753509	-0.0648939
SV	Krt19		3	4.32472e-60	1.01361e-58	1.17591	-0.0788279	-0.20134	-0.0114993	0.727286	0.0303228	NA	0.659187	1.17591
SV	Ceacam1		2	1.00346e-68	3.58378e-67	1.15256	-0.369376	-0.106054	-0.600448	-0.1846	0.41937	NA	0.444521	1.15256
SV	Svs4		10	1.65588e-61	4.20986e-60	1.12797	1.12797	0.977294	1.17846	1.07865	1.11213	NA	0.60554	-0.90339
SV	Krt4		40	1.83478e-33	1.34252e-32	1.12563	1.12563	1.10061	0.511558	1.08533	-1.01635	NA	0.721577	0.939071
SV	Plau		8	2.92802e-59	6.45887e-58	1.11641	1.0964	1.05249	1.25668	1.11641	1.12914	NA	0.604398	-0.946477
SV	Defb42		25	5.85523e-48	8.69588e-47	1.0443	1.01272	0.960449	1.12459	1.0443	1.06317	NA	0.533277	-0.964276
SV	Txnip		122	4.3656e-32	2.97655e-31	1.03502	1.03502	0.743553	0.111602	0.159729	-0.373065	NA	0.405057	0.539118
SV	Tacstd2		56	2.72562e-29	1.63537e-28	1.02792	1.02792	0.991432	0.219765	0.947192	-0.576462	NA	0.784101	0.832778
SV	Fxyd3		58	2.40109e-38	2.27233e-37	1.0016	0.910404	0.536568	-0.475048	-0.685899	-0.132851	NA	0.417163	1.0016
SV	Anxa2		113	2.09498e-34	1.62822e-33	0.99098	0.99098	0.593984	-0.0563138	0.597329	-0.908428	NA	0.425262	0.595804
SV	Cd52		10	6.25122e-60	1.45377e-58	0.987962	0.736152	0.646801	1.26806	0.987962	1.09349	NA	0.628327	-0.901063
SV	Slc39a8	X	53	8.14313e-40	8.14313e-39	0.983071	0.0877547	0.0170155	0.231381	0.983071	0.645927	NA	0.775704	0.97909
SV	Bpgm		24	5.24872e-49	8.11658e-48	0.980901	0.882672	0.907392	1.08863	0.980901	0.988277	NA	0.536664	-0.93436
SV	Gsta4		49	3.34232e-35	2.65967e-34	0.980823	0.980823	0.901117	0.436976	0.926681	-0.693607	NA	0.503439	0.30567
SV	9530003J23Rik		18	2.75573e-46	3.72396e-45	0.961508	-0.938311	0.619004	1.01205	0.961508	1.0672	NA	0.516372	-0.360569
SV	Hoxd13		55	1.19256e-38	1.14669e-37	0.949915	0.316883	0.336374	0.438246	0.798316	-0.522816	NA	0.566459	0.949915
SV	Nlrp10		40	5.00288e-31	3.25567e-30	0.939013	0.367969	-0.402467	0.865008	0.846032	0.910418	NA	0.939013	0.770049
SV	Klf5		108	9.26201e-25	4.57007e-24	0.937605	0.937605	0.821615	0.0626213	0.763786	-0.486887	NA	0.598542	0.738448
SV	Cldn10		94	1.28981e-37	1.15851e-36	0.925581	0.925581	0.686102	-0.703131	-0.721009	0.358971	NA	0.253473	0.557444
SV	Anxa1		129	1.13469e-26	6.0356e-26	0.923432	0.923432	0.739071	-0.794291	0.66388	-1.21938	NA	0.387946	0.838256
SV	Id3		57	7.62957e-38	6.9996e-37	0.918149	-0.377044	-0.30331	0.918149	0.411231	0.063622	NA	0.403917	0.42354
SV	Glb1l2		45	5.31544e-41	5.67485e-40	0.898114	-0.237777	-0.522068	0.898114	0.486356	0.661377	NA	0.41131	0.0219273
SV	Car2	X	70	4.15992e-55	7.70356e-54	0.885673	-0.279607	0.21886	0.858033	0.885673	0.638572	NA	0.603609	0.188999
SV	Acsm3	X	106	8.20012e-22	3.43101e-21	0.883353	0.883353	0.838307	0.337063	0.879653	0.182933	NA	0.871086	0.739563
SV	Fkbp5		39	1.6875e-53	2.99556e-52	0.882763	0.882763	0.586168	-0.466166	-0.829593	0.00758965	NA	0.18063	0.161944
SV	Phlda1		67	4.38313e-34	3.32896e-33	0.882693	0.882693	0.763454	-0.429202	0.476164	-0.324936	NA	0.278834	0.50664
SV	Anxa3	X	147	4.90974e-28	2.7791e-27	0.870371	0.788292	0.627378	0.347787	0.596987	-0.293378	NA	0.53437	0.870371
SV	Col4a6		38	8.79514e-42	9.77237e-41	0.862531	-0.693115	-0.648699	0.862531	0.543242	0.28897	NA	0.376052	0.622086
SV	Slc45a3		6	6.7906e-56	1.29757e-54	0.856541	-0.186645	-0.132975	-0.904261	-0.476658	0.410014	NA	0.12939	0.856541
SV	Sbspon	X	126	6.48231e-24	3.09172e-23	0.849756	0.673141	0.608155	0.849756	0.552135	0.579705	NA	0.762811	0.517017
SV	Scara3	X	89	3.71617e-22	1.59037e-21	0.831104	0.831104	0.828938	0.669786	0.77894	0.454063	NA	0.772593	0.419619
SV	Gsto1		101	7.61522e-32	5.15704e-31	0.827383	0.556751	0.6078	0.360926	-0.298457	-0.966982	NA	0.349781	0.827383
SV	Abcc3	X	34	5.4679e-43	6.53534e-42	0.827124	-0.005869	0.194365	0.605573	0.508491	0.242569	NA	0.54359	0.827124
SV	Wnk2	X	154	6.73634e-29	3.99388e-28	0.823502	0.823502	0.503353	-0.323334	0.70406	0.173384	NA	0.102991	0.547199
SV	Gsta3	X	35	6.39699e-33	4.53687e-32	0.819432	0.819432	0.835636	0.59979	0.411966	0.30516	NA	0.56567	0.337404
SV	S100a11		166	1.14357e-26	6.07208e-26	0.816934	0.816934	0.533343	0.0696031	0.563816	-0.830619	NA	0.265487	0.36875
SV	Lgals3		77	6.33768e-27	3.40126e-26	0.807234	0.807234	0.766113	0.480662	0.619189	-0.948491	NA	0.374106	0.501581
SV	Elf3	X	29	2.27358e-33	1.65151e-32	0.805395	0.742576	0.805395	0.322715	0.438884	0.0176586	NA	0.534228	0.504438
SV	Spink8		105	1.19628e-26	6.32953e-26	0.79228	-0.173052	0.0996842	0.79228	0.33132	0.613108	NA	0.222507	-0.428475
Urethra_muscle	Myh1		1	2.08031e-225	6.24093e-222	3.91131	4.08494	3.7214	3.13039	3.55334	1.75994	3.63075	NA	3.91131
Urethra_muscle	Tnnt3		2	1.7631e-192	1.32233e-189	3.69399	3.85778	3.50178	3.13364	3.39965	1.74721	3.48043	NA	3.69399
Urethra_muscle	Ckm	X	2	1.15657e-187	3.85523e-185	3.67824	3.67824	3.27401	3.00592	3.42796	1.95577	3.33114	NA	3.26223
Urethra_muscle	Atp2a1	X	5	7.88736e-156	1.57747e-153	3.41815	3.52334	3.25639	3.00969	3.16196	1.84131	3.2524	NA	3.41815
Urethra_muscle	Tnnc2	X	3	6.66062e-190	2.49773e-187	3.28095	3.28095	2.84453	2.94091	3.0579	1.89305	2.96593	NA	2.6264
Urethra_muscle	Mylpf		2	1.45208e-169	3.96021e-167	3.25873	3.54376	3.25873	2.87653	3.17261	1.70324	3.17712	NA	3.43688
Urethra_muscle	Myh4	X	18	4.88837e-109	2.3278e-107	3.09784	3.28332	3.09784	2.66869	2.98322	1.73757	2.98047	NA	3.17807
Urethra_muscle	Eno3	X	6	3.18916e-157	6.83392e-155	3.04599	3.16696	3.04599	2.73317	2.88575	1.78139	2.93177	NA	3.11427
Urethra_muscle	Ttn		8	2.9608e-145	4.03746e-143	3.03718	3.20225	3.03718	2.67576	2.93435	1.54103	2.83107	NA	2.90527
Urethra_muscle	Myl1		1	1.18533e-167	2.96333e-165	2.93068	3.14738	2.85161	2.77221	2.93068	1.44465	2.8488	NA	2.96334
Urethra_muscle	Pvalb	X	19	5.08841e-97	1.57374e-95	2.65831	2.65065	2.46047	2.27605	2.45639	1.64538	2.65831	NA	2.55284
Urethra_muscle	Cox6a2	X	13	4.71392e-113	2.43823e-111	2.53649	2.54221	2.44386	2.29687	2.39215	1.35958	2.53649	NA	2.41608
Urethra_muscle	Pygm	X	11	2.1891e-120	1.77495e-118	2.50267	2.55378	2.50267	2.37936	2.48251	1.51032	2.34984	NA	2.51856
Urethra_muscle	Tcap		17	1.34724e-108	5.9437e-107	2.48696	2.54115	2.39801	2.27246	2.37642	1.22303	2.48696	NA	2.39247
Urethra_muscle	Tnni2	X	11	3.42864e-119	2.50876e-117	2.45926	2.56416	2.39508	2.18135	2.3626	1.45892	2.45926	NA	2.44509
Urethra_muscle	Acta1	X	9	8.23862e-147	1.17695e-144	2.44958	2.44958	2.49027	2.54528	2.6351	1.92699	2.48238	NA	2.18292
Urethra_muscle	Ckmt2	X	19	1.2009e-98	3.87388e-97	2.40581	2.42382	2.2854	2.19308	2.26795	1.29996	2.40581	NA	2.28049
Urethra_muscle	Pgam2	X	14	4.01564e-112	1.94305e-110	2.39323	2.43885	2.3324	2.14964	2.28823	1.37935	2.39323	NA	2.35557
Urethra_muscle	Mb	X	15	8.3764e-109	3.75063e-107	2.30119	2.35388	2.24828	2.17512	2.21269	1.33016	2.30119	NA	2.25345
Urethra_muscle	Myoz1	X	23	5.27083e-94	1.49175e-92	2.25183	2.23317	2.17542	1.99747	2.12407	1.35091	2.25183	NA	2.17126
Urethra_muscle	Aldoa	X	18	5.50304e-114	3.00166e-112	2.08158	1.94634	1.71414	1.66296	2.11404	1.07734	1.95382	NA	2.08158
Urethra_muscle	Mybpc2	X	20	3.8455e-80	7.0776e-79	2.07381	2.09112	2.03243	1.9194	1.96775	1.44359	2.07381	NA	2.03027
Urethra_muscle	Actn3	X	22	4.94771e-75	7.7308e-74	2.01928	2.00044	1.90136	1.78885	1.86669	1.37691	2.01928	NA	1.92928
Urethra_muscle	Casq1	X	25	6.20287e-84	1.29226e-82	1.96714	1.98756	1.84142	1.8079	1.90982	1.16144	1.96714	NA	1.68877
Urethra_muscle	Pfkm	X	20	1.99031e-104	7.85651e-103	1.9486	1.9486	1.85453	1.76271	1.93169	1.1805	1.85645	NA	1.92017
Urethra_muscle	Spink1		27	1.82562e-91	4.89007e-90	1.91894	1.91894	1.58346	-1.89315	0.752116	0.54075	1.7327	NA	1.83901
Urethra_muscle	Slc25a4	X	12	1.32869e-115	7.81583e-114	1.90097	1.64781	1.54277	1.92443	1.78498	0.882252	1.90097	NA	1.72694
Urethra_muscle	Cox7a1	X	26	2.45477e-81	4.75116e-80	1.87325	1.90775	1.81905	1.74758	1.81526	1.12566	1.87325	NA	1.80211
Urethra_muscle	Myh8	X	42	1.28346e-64	1.47524e-63	1.83887	1.84256	1.75726	1.62713	1.7242	0.846661	1.83887	NA	1.75839
Urethra_muscle	Cox8b	X	30	3.51127e-76	5.66333e-75	1.78219	1.78827	1.72297	1.64279	1.70752	1.00002	1.78219	NA	1.69589
Urethra_muscle	Sbp		24	3.30493e-94	9.44267e-93	1.74067	1.77988	1.51199	-1.87804	0.763253	0.619857	1.71136	NA	1.74067
Urethra_muscle	Ryr1	X	32	1.21182e-74	1.87395e-73	1.71777	1.73407	1.63754	1.61363	1.66504	0.994804	1.71777	NA	1.67652
Urethra_muscle	Myom1	X	33	1.43516e-78	2.48872e-77	1.63849	1.63849	1.43182	1.57861	1.62944	0.76453	1.58096	NA	1.43754
Urethra_muscle	Adssl1	X	37	4.27847e-69	5.65436e-68	1.61999	1.64747	1.56343	1.49497	1.55002	0.977157	1.61999	NA	1.47913
Urethra_muscle	Mybpc1	X	29	1.69605e-79	3.0468e-78	1.6171	1.6502	1.4785	1.53459	1.49415	0.879953	1.6171	NA	1.25853
Urethra_muscle	Ldb3	X	38	1.33611e-67	1.69127e-66	1.55821	1.57744	1.47413	1.45094	1.48312	0.814133	1.55821	NA	1.46058
Urethra_muscle	Ndrg2	X	45	3.61468e-90	8.96202e-89	1.50725	1.50725	1.26408	1.32058	0.800911	0.373034	1.15872	NA	1.45439
Urethra_muscle	Obscn	X	41	3.80755e-65	4.44461e-64	1.49477	1.51822	1.48811	1.35901	1.45297	0.927572	1.49477	NA	1.48239
Urethra_muscle	Myot	X	47	7.77304e-63	8.60485e-62	1.48405	1.48405	1.45277	1.33332	1.43923	0.86768	1.36481	NA	1.45203
Urethra_muscle	Eef1a2	X	39	3.25307e-67	4.01613e-66	1.43385	1.40407	1.21658	1.29136	1.36596	0.911325	1.43385	NA	1.30971
Urethra_muscle	Hspb6	X	44	5.73736e-88	1.33427e-86	1.41387	1.05856	0.605249	1.3629	1.41387	0.600359	1.15862	NA	0.652025
Urethra_muscle	Ptp4a3	X	34	2.15829e-78	3.6789e-77	1.40424	1.39693	1.29464	1.1762	1.23742	0.589518	1.33271	NA	1.40424
Urethra_muscle	5430419D17Rik		65	2.3835e-63	2.65818e-62	1.40189	1.30154	0.899968	-1.87271	-0.63679	0.483891	1.07269	NA	1.40189
Urethra_muscle	Smyd1	X	40	1.79925e-65	2.11677e-64	1.35225	1.35089	1.29852	1.2669	1.3042	0.922071	1.35225	NA	1.32427
Urethra_muscle	Svs5		7	6.91716e-68	8.86815e-67	1.33711	1.23533	1.06947	1.52893	1.33711	1.33518	-0.842443	NA	-0.717465
Urethra_muscle	Cryab	X	48	2.07727e-67	2.59659e-66	1.32795	1.32795	1.18248	1.32891	1.31921	0.573633	1.07061	NA	0.739227
Urethra_muscle	Fhl3	X	49	1.30896e-56	1.30029e-55	1.30476	1.30869	1.23476	1.27064	1.16757	0.830927	1.30476	NA	1.24842
Urethra_muscle	Cmya5	X	50	8.18696e-56	7.89739e-55	1.29129	1.27707	1.2717	1.14879	1.24771	0.803955	1.29129	NA	1.23911
Urethra_muscle	Klhl41	X	51	9.24838e-55	8.67035e-54	1.28961	1.28556	1.28224	1.22205	1.24385	0.802941	1.28961	NA	1.26625
Urethra_muscle	Tpm2	X	17	1.56143e-112	7.80714e-111	1.28611	0.990589	0.63218	1.24914	1.28611	0.504171	1.06654	NA	0.629022
nonProstate	Plau		7	2.56940042098344e-311	0	2.06289	2.04287	1.99897	2.20316	2.06289	2.07562	0.946477	1.55087	NA
nonProstate	Svs5		19	1.00289e-275	5.67671e-274	2.05458	1.9528	1.78694	2.24639	2.05458	2.05265	-0.124977	0.717465	NA
nonProstate	Pate4		9	1.61899e-288	1.0334e-286	2.03516	1.99056	1.8349	2.2016	2.03516	2.112	0.130157	0.888502	NA
nonProstate	Defb42		14	6.30725e-301	4.40041e-299	2.00857	1.977	1.92472	2.08887	2.00857	2.02744	0.964276	1.49755	NA
nonProstate	Cdo1	X	1	4.69378042722455e-315	4.26707311577546e-313	2.00309	2.1895	2.11716	2.15061	2.00309	2.39078	1.33331	1.86079	NA
nonProstate	Svs4		16	8.34669e-301	5.69092e-299	1.98204	2.03136	1.88068	2.08185	1.98204	2.01552	0.90339	1.50893	NA
nonProstate	Bpgm		10	0	9.26502e-308	1.91526	1.81703	1.84175	2.02299	1.91526	1.92264	0.93436	1.47102	NA
nonProstate	Cd52		6	7.56179e-280	4.62967e-278	1.88902	1.63721	1.54786	2.16912	1.88902	1.99456	0.901063	1.52939	NA
nonProstate	Svs2		16	8.24217e-222	2.54912e-220	1.79829	1.86331	1.66828	1.98111	1.79829	1.98722	-0.0335654	0.575786	NA
nonProstate	Pfkfb3	X	11	1.29817e-280	8.11354e-279	1.72497	1.65861	1.584	1.73811	1.72497	1.81477	0.898255	1.35981	NA
nonProstate	Clu		19	3.82956e-218	1.14887e-216	1.72355	1.72355	1.36347	0.821453	1.21489	1.3247	0.0973912	1.25923	NA
nonProstate	Nefh	X	11	4.59319e-237	1.70118e-235	1.66574	1.65081	1.63571	1.69045	1.66574	1.75223	1.04243	1.38054	NA
nonProstate	Acer2	X	20	8.29917e-272	4.29267e-270	1.63892	1.62567	1.61319	1.63898	1.63892	1.4975	0.921226	1.34851	NA
nonProstate	Elf5	X	12	6.32856e-268	3.16428e-266	1.61719	1.47418	1.50146	1.65808	1.61719	1.65769	0.896917	1.24802	NA
nonProstate	Suco	X	12	2.50329e-273	1.31752e-271	1.55305	1.62058	1.61839	1.38006	1.55305	1.6478	0.858804	1.4015	NA
nonProstate	Sgk1	X	15	1.01649e-254	4.55145e-253	1.46084	1.09321	1.0921	1.33498	1.46084	1.06234	0.675549	1.24778	NA
nonProstate	Dusp4	X	17	1.61891e-246	6.56316e-245	1.41496	1.3535	1.37191	1.39097	1.41496	1.14629	0.723284	1.01372	NA
nonProstate	Ccdc162	X	4	2.55913e-220	7.83408e-219	1.34843	1.31363	1.40482	1.3777	1.34843	1.4089	0.743845	0.944683	NA
nonProstate	Ccnd1	X	15	9.55426e-252	4.09468e-250	1.32517	1.4747	1.43162	1.38487	1.32517	1.26105	0.696314	1.33069	NA
nonProstate	9530003J23Rik		41	8.76928e-199	2.28764e-197	1.32208	-0.577742	0.979573	1.37262	1.32208	1.42777	0.360569	0.876942	NA
nonProstate	Etnk1	X	55	1.26136e-233	4.45188e-232	1.30199	1.14762	1.10641	1.15612	1.30199	1.09315	0.695115	1.02185	NA
nonProstate	Tspan8		57	2.47264e-239	9.27241e-238	1.28703	1.04019	0.857326	0.595679	1.28703	0.0836238	0.0648939	0.818403	NA
nonProstate	Atp1b3	X	17	2.50322e-232	8.63181e-231	1.28025	1.30873	1.27739	1.42438	1.28025	1.16686	0.843581	1.15316	NA
nonProstate	Sh3bgrl3	X	8	2.66023e-235	9.61527e-234	1.27851	1.1004	1.03468	1.19931	1.27851	0.840116	0.698126	1.16951	NA
nonProstate	Nr4a3	X	14	6.38599e-211	1.79047e-209	1.27607	1.27607	1.30344	1.26272	1.21761	1.31818	0.841324	0.889275	NA
nonProstate	Emx2	X	2	1.00773e-224	3.14914e-223	1.24474	1.19355	1.18525	1.26082	1.24474	1.30851	0.683468	0.867398	NA
nonProstate	Spink8		86	4.70509e-60	2.64827e-59	1.22075	0.255423	0.528159	1.22075	0.759795	1.04158	0.428475	0.650982	NA
nonProstate	Serpine2	X	27	9.4462e-197	2.4221e-195	1.22023	1.22023	1.17622	1.93337	1.38896	1.58724	0.867191	1.18139	NA
nonProstate	Fgfbp1	X	40	1.31894e-181	2.93098e-180	1.19412	1.19412	1.20297	0.559722	1.13319	0.964791	0.695497	0.812381	NA
nonProstate	Slco2a1	X	57	4.8839e-192	1.21088e-190	1.19059	1.19059	1.06527	1.13139	1.0246	0.729695	0.726253	0.803739	NA
nonProstate	Degs1	X	82	3.48171e-210	9.58269e-209	1.18388	0.976568	0.846885	0.915666	1.18388	0.802857	0.529164	0.792496	NA
nonProstate	Ces1d	X	25	1.87776e-209	5.12118e-208	1.16399	1.12558	1.15706	1.03263	1.16399	1.11758	0.595465	0.749519	NA
nonProstate	Pate8	X	3	9.6424e-197	2.45146e-195	1.15489	1.12863	1.1542	1.19616	1.15489	1.21767	0.698202	0.8958	NA
nonProstate	Gstm5	X	71	9.63867e-212	2.75391e-210	1.13035	1.19655	1.03983	0.959473	1.13035	0.951071	0.668383	0.742455	NA
nonProstate	Sgms2	X	44	3.82278e-170	7.59493e-169	1.08106	0.830329	0.894632	1.0833	1.08106	1.33082	0.645387	0.958342	NA
nonProstate	Nucb2		143	2.22547e-136	3.03474e-135	1.07363	1.07363	0.815811	-0.630843	-0.701177	0.626572	0.349593	0.193265	NA
nonProstate	Lcn2	X	27	5.40422e-154	9.00703e-153	1.06949	1.06949	0.945276	1.02008	0.476301	1.05897	0.729302	0.757811	NA
nonProstate	Mycbp2	X	58	4.66519e-185	1.10201e-183	1.06877	1.12972	1.1236	1.00398	1.06877	0.848076	0.60118	0.925345	NA
nonProstate	Tcim	X	43	5.69166e-166	1.08758e-164	1.03839	1.03839	1.04907	0.725682	0.908337	0.769423	0.692304	0.692563	NA
nonProstate	Lpo	X	5	3.12786e-183	7.27409e-182	1.03323	1.01495	1.01244	1.06486	1.03323	1.07082	0.685845	1.04688	NA
nonProstate	Wfdc15b	X	66	1.59241e-138	2.19139e-137	1.02496	1.02496	0.965379	0.955731	0.974491	0.92521	0.626101	0.741826	NA
nonProstate	Trpv6		73	2.27064e-175	4.69787e-174	1.02373	1.02373	0.970795	-0.408156	0.877117	0.876092	0.581129	0.5285	NA
nonProstate	Rhobtb3	X	39	9.15761e-173	1.84381e-171	1.02279	1.03278	0.925155	1.04905	1.02279	0.863098	0.689973	0.7119	NA
nonProstate	Fam189a2	X	47	4.7424e-166	9.12001e-165	1.0197	0.763814	0.79166	1.10822	1.0197	1.12646	0.672524	0.78543	NA
nonProstate	Crisp1	X	109	2.55388e-61	1.45936e-60	1.01251	1.01251	1.02374	1.02891	0.959496	1.05784	0.446281	0.747718	NA
nonProstate	Gprc5b	X	81	1.91235e-171	3.8247e-170	1.00557	1.00557	0.951294	0.934267	0.959616	0.912316	0.590372	0.594133	NA
nonProstate	Pou3f3	X	15	2.03037e-182	4.54561e-181	0.994288	0.994288	0.976712	0.951995	0.971337	0.992119	0.766768	0.980728	NA
nonProstate	Tbx2	X	99	1.35139e-173	2.73931e-172	0.985363	0.801552	0.864224	0.978009	0.985363	0.474633	0.535022	0.674694	NA
nonProstate	Hoxd8	X	56	1.96348e-174	4.0071e-173	0.973811	0.823715	0.825009	1.05943	0.973811	0.68607	0.530865	0.708557	NA
nonProstate	Slc6a14	X	13	2.78634e-175	5.72536e-174	0.97265	0.97265	0.972969	0.923007	0.794494	0.986896	0.565543	0.873699	NA
